# Supplementary material for: Layer-specific, retinotopically-diffuse modulation in human visual cortex in response to viewing emotionally expressive faces
Source: Nat Commun. 2022 Oct 22;13:6302. doi: 10.1038/s41467-022-33580-7 (PMC9588045; doi:10.1038/s41467-022-33580-7)
Supplement: Supplementary file 4 — Source Data [file 41467_2022_33580_MOESM4_ESM.zip]

Archive with 37 entries (36 files):
- Fig.1_valenceEffect.csv
- __MACOSX/._Fig.1_valenceEffect.csv
- Fig.2_FC_individual/
- Fig.2_FC_individual/s01.txt
- __MACOSX/Fig.2_FC_individual/._s01.txt
- Fig.2_FC_individual/s02.txt
- __MACOSX/Fig.2_FC_individual/._s02.txt
- Fig.2_FC_individual/s03.txt
- __MACOSX/Fig.2_FC_individual/._s03.txt
- Fig.2_FC_individual/s04.txt
- __MACOSX/Fig.2_FC_individual/._s04.txt
- Fig.2_FC_individual/s05.txt
- __MACOSX/Fig.2_FC_individual/._s05.txt
- Fig.2_FC_individual/s06.txt
- __MACOSX/Fig.2_FC_individual/._s06.txt
- Fig.2_FC_individual/s07.txt
- __MACOSX/Fig.2_FC_individual/._s07.txt
- Fig.2_FC_individual/s08.txt
- __MACOSX/Fig.2_FC_individual/._s08.txt
- Fig.2_FC_individual/s09.txt
- __MACOSX/Fig.2_FC_individual/._s09.txt
- Fig.2_FC_individual/s10.txt
- __MACOSX/Fig.2_FC_individual/._s10.txt
- Fig.2_FC_individual/s11.txt
- __MACOSX/Fig.2_FC_individual/._s11.txt
- Fig.2_FC_individual/s12.txt
- __MACOSX/Fig.2_FC_individual/._s12.txt
- Fig.2_FC_individual/s13.txt
- __MACOSX/Fig.2_FC_individual/._s13.txt
- Fig.2_FC_individual/s14.txt
- __MACOSX/Fig.2_FC_individual/._s14.txt
- Fig.2_FC_individual/s15.txt
- __MACOSX/Fig.2_FC_individual/._s15.txt
- Fig.3_layer.csv
- __MACOSX/._Fig.3_layer.csv
- Fig.4_eccentricity.csv
- __MACOSX/._Fig.4_eccentricity.csv
