# Supplementary material for: Layer-specific, retinotopically-diffuse modulation in human visual cortex in response to viewing emotionally expressive faces
Source: Nat Commun. 2022 Oct 22;13:6302. doi: 10.1038/s41467-022-33580-7 (PMC9588045; doi:10.1038/s41467-022-33580-7)
Supplement: Supplementary file 4 — Source Data [file 41467_2022_33580_MOESM4_ESM.zip › Fig.1_valenceEffect.csv]

SubjID	ROI	Condition	Y
S1 (7T & 3T)	V1	Fear	1.2725
S1 (7T & 3T)	V2	Fear	1.7155
S1 (7T & 3T)	V3	Fear	1.3825
S1 (7T & 3T)	V3AB	Fear	0.3785
S1 (7T & 3T)	hV4	Fear	2.0110
S1 (7T & 3T)	LO	Fear	0.9870
S1 (7T & 3T)	VO	Fear	0.5820
S1 (7T & 3T)	TO	Fear	0.4665
S1 (7T & 3T)	PHC	Fear	0.0245
S1 (7T & 3T)	IPS0	Fear	0.6870
S1 (7T & 3T)	IPS1-5	Fear	0.9295
S1 (7T & 3T)	SPL	Fear	0.2395
S1 (7T & 3T)	FEF	Fear	2.1180
S1 (7T & 3T)	AMG	Fear	0.0845
S1 (7T & 3T)	FFA	Fear	2.5638
S1 (7T & 3T)	V1	Happy	1.2270
S1 (7T & 3T)	V2	Happy	1.7260
S1 (7T & 3T)	V3	Happy	1.3490
S1 (7T & 3T)	V3AB	Happy	0.3705
S1 (7T & 3T)	hV4	Happy	1.9375
S1 (7T & 3T)	LO	Happy	1.0045
S1 (7T & 3T)	VO	Happy	0.5145
S1 (7T & 3T)	TO	Happy	0.4230
S1 (7T & 3T)	PHC	Happy	0.1535
S1 (7T & 3T)	IPS0	Happy	0.6790
S1 (7T & 3T)	IPS1-5	Happy	1.1225
S1 (7T & 3T)	SPL	Happy	0.2900
S1 (7T & 3T)	FEF	Happy	0.9870
S1 (7T & 3T)	AMG	Happy	0.1604
S1 (7T & 3T)	FFA	Happy	2.4912
S1 (7T & 3T)	V1	Neutral	1.1210
S1 (7T & 3T)	V2	Neutral	1.5130
S1 (7T & 3T)	V3	Neutral	1.2035
S1 (7T & 3T)	V3AB	Neutral	0.1900
S1 (7T & 3T)	hV4	Neutral	1.7660
S1 (7T & 3T)	LO	Neutral	0.8730
S1 (7T & 3T)	VO	Neutral	0.3895
S1 (7T & 3T)	TO	Neutral	0.3040
S1 (7T & 3T)	PHC	Neutral	0.0745
S1 (7T & 3T)	IPS0	Neutral	0.4740
S1 (7T & 3T)	IPS1-5	Neutral	0.7340
S1 (7T & 3T)	SPL	Neutral	0.2200
S1 (7T & 3T)	FEF	Neutral	2.3000
S1 (7T & 3T)	AMG	Neutral	0.0038
S1 (7T & 3T)	FFA	Neutral	2.3280
S2 (7T)	V1	Fear	2.2010
S2 (7T)	V2	Fear	2.7080
S2 (7T)	V3	Fear	3.0150
S2 (7T)	V3AB	Fear	2.2120
S2 (7T)	hV4	Fear	2.9870
S2 (7T)	LO	Fear	2.7290
S2 (7T)	VO	Fear	2.2000
S2 (7T)	TO	Fear	1.8400
S2 (7T)	PHC	Fear	0.9790
S2 (7T)	IPS0	Fear	1.1820
S2 (7T)	IPS1-5	Fear	1.5290
S2 (7T)	SPL	Fear	NaN
S2 (7T)	FEF	Fear	NaN
S2 (7T)	AMG	Fear	0.6198
S2 (7T)	FFA	Fear	4.2650
S2 (7T)	V1	Happy	2.3090
S2 (7T)	V2	Happy	2.8110
S2 (7T)	V3	Happy	3.1290
S2 (7T)	V3AB	Happy	2.3590
S2 (7T)	hV4	Happy	3.0620
S2 (7T)	LO	Happy	2.8420
S2 (7T)	VO	Happy	2.2400
S2 (7T)	TO	Happy	1.8960
S2 (7T)	PHC	Happy	0.9840
S2 (7T)	IPS0	Happy	1.3040
S2 (7T)	IPS1-5	Happy	1.8280
S2 (7T)	SPL	Happy	NaN
S2 (7T)	FEF	Happy	NaN
S2 (7T)	AMG	Happy	0.4291
S2 (7T)	FFA	Happy	4.2093
S2 (7T)	V1	Neutral	1.8790
S2 (7T)	V2	Neutral	2.4130
S2 (7T)	V3	Neutral	2.6990
S2 (7T)	V3AB	Neutral	2.1320
S2 (7T)	hV4	Neutral	2.7120
S2 (7T)	LO	Neutral	2.4440
S2 (7T)	VO	Neutral	1.9960
S2 (7T)	TO	Neutral	1.7920
S2 (7T)	PHC	Neutral	0.8120
S2 (7T)	IPS0	Neutral	1.1610
S2 (7T)	IPS1-5	Neutral	1.1430
S2 (7T)	SPL	Neutral	NaN
S2 (7T)	FEF	Neutral	NaN
S2 (7T)	AMG	Neutral	0.5991
S2 (7T)	FFA	Neutral	4.1989
S3 (7T & 3T)	V1	Fear	0.5230
S3 (7T & 3T)	V2	Fear	0.2460
S3 (7T & 3T)	V3	Fear	1.1950
S3 (7T & 3T)	V3AB	Fear	0.1130
S3 (7T & 3T)	hV4	Fear	1.8370
S3 (7T & 3T)	LO	Fear	1.8380
S3 (7T & 3T)	VO	Fear	0.6970
S3 (7T & 3T)	TO	Fear	0.3950
S3 (7T & 3T)	PHC	Fear	0.5390
S3 (7T & 3T)	IPS0	Fear	0.6735
S3 (7T & 3T)	IPS1-5	Fear	1.5770
S3 (7T & 3T)	SPL	Fear	-0.3150
S3 (7T & 3T)	FEF	Fear	NaN
S3 (7T & 3T)	AMG	Fear	0.1601
S3 (7T & 3T)	FFA	Fear	2.5410
S3 (7T & 3T)	V1	Happy	0.5370
S3 (7T & 3T)	V2	Happy	0.2120
S3 (7T & 3T)	V3	Happy	1.2020
S3 (7T & 3T)	V3AB	Happy	-0.0405
S3 (7T & 3T)	hV4	Happy	1.8275
S3 (7T & 3T)	LO	Happy	1.8480
S3 (7T & 3T)	VO	Happy	0.5545
S3 (7T & 3T)	TO	Happy	0.2825
S3 (7T & 3T)	PHC	Happy	0.3520
S3 (7T & 3T)	IPS0	Happy	0.4665
S3 (7T & 3T)	IPS1-5	Happy	1.3690
S3 (7T & 3T)	SPL	Happy	-0.6430
S3 (7T & 3T)	FEF	Happy	NaN
S3 (7T & 3T)	AMG	Happy	0.0822
S3 (7T & 3T)	FFA	Happy	2.3832
S3 (7T & 3T)	V1	Neutral	0.5440
S3 (7T & 3T)	V2	Neutral	0.2635
S3 (7T & 3T)	V3	Neutral	1.1295
S3 (7T & 3T)	V3AB	Neutral	0.0955
S3 (7T & 3T)	hV4	Neutral	1.8635
S3 (7T & 3T)	LO	Neutral	1.7350
S3 (7T & 3T)	VO	Neutral	0.6945
S3 (7T & 3T)	TO	Neutral	0.4040
S3 (7T & 3T)	PHC	Neutral	0.5250
S3 (7T & 3T)	IPS0	Neutral	0.7215
S3 (7T & 3T)	IPS1-5	Neutral	1.5490
S3 (7T & 3T)	SPL	Neutral	-0.4650
S3 (7T & 3T)	FEF	Neutral	NaN
S3 (7T & 3T)	AMG	Neutral	0.0602
S3 (7T & 3T)	FFA	Neutral	2.4643
S4 (7T & 3T)	V1	Fear	1.9375
S4 (7T & 3T)	V2	Fear	0.708
S4 (7T & 3T)	V3	Fear	1.191
S4 (7T & 3T)	V3AB	Fear	0.901
S4 (7T & 3T)	hV4	Fear	1.849
S4 (7T & 3T)	LO	Fear	1.695
S4 (7T & 3T)	VO	Fear	1.117
S4 (7T & 3T)	TO	Fear	0.2
S4 (7T & 3T)	PHC	Fear	0.0385
S4 (7T & 3T)	IPS0	Fear	1.3075
S4 (7T & 3T)	IPS1-5	Fear	-0.081
S4 (7T & 3T)	SPL	Fear	-0.403
S4 (7T & 3T)	FEF	Fear	NaN
S4 (7T & 3T)	AMG	Fear	0.1247
S4 (7T & 3T)	FFA	Fear	2.3085
S4 (7T & 3T)	V1	Happy	1.8075
S4 (7T & 3T)	V2	Happy	0.523
S4 (7T & 3T)	V3	Happy	0.896
S4 (7T & 3T)	V3AB	Happy	0.5875
S4 (7T & 3T)	hV4	Happy	1.4775
S4 (7T & 3T)	LO	Happy	1.439
S4 (7T & 3T)	VO	Happy	0.85
S4 (7T & 3T)	TO	Happy	0.046
S4 (7T & 3T)	PHC	Happy	-0.0285
S4 (7T & 3T)	IPS0	Happy	1.0575
S4 (7T & 3T)	IPS1-5	Happy	-0.126
S4 (7T & 3T)	SPL	Happy	-0.41
S4 (7T & 3T)	FEF	Happy	NaN
S4 (7T & 3T)	AMG	Happy	-0.0771
S4 (7T & 3T)	FFA	Happy	2.115
S4 (7T & 3T)	V1	Neutral	1.9055
S4 (7T & 3T)	V2	Neutral	0.6515
S4 (7T & 3T)	V3	Neutral	1.013
S4 (7T & 3T)	V3AB	Neutral	0.5965
S4 (7T & 3T)	hV4	Neutral	1.6285
S4 (7T & 3T)	LO	Neutral	1.3765
S4 (7T & 3T)	VO	Neutral	1.0105
S4 (7T & 3T)	TO	Neutral	0.0545
S4 (7T & 3T)	PHC	Neutral	0.055
S4 (7T & 3T)	IPS0	Neutral	1.1055
S4 (7T & 3T)	IPS1-5	Neutral	0.05
S4 (7T & 3T)	SPL	Neutral	-0.373
S4 (7T & 3T)	FEF	Neutral	NaN
S4 (7T & 3T)	AMG	Neutral	-0.1268
S4 (7T & 3T)	FFA	Neutral	1.9042
S9 (7T & 3T)	V1	Fear	0.8695
S9 (7T & 3T)	V2	Fear	1.0135
S9 (7T & 3T)	V3	Fear	1.333
S9 (7T & 3T)	V3AB	Fear	1.1045
S9 (7T & 3T)	hV4	Fear	2.4285
S9 (7T & 3T)	LO	Fear	1.366
S9 (7T & 3T)	VO	Fear	1.6465
S9 (7T & 3T)	TO	Fear	0.4505
S9 (7T & 3T)	PHC	Fear	1.1965
S9 (7T & 3T)	IPS0	Fear	1.064
S9 (7T & 3T)	IPS1-5	Fear	1.366
S9 (7T & 3T)	SPL	Fear	NaN
S9 (7T & 3T)	FEF	Fear	0.649
S9 (7T & 3T)	AMG	Fear	0.4329
S9 (7T & 3T)	FFA	Fear	2.7832
S9 (7T & 3T)	V1	Happy	0.7925
S9 (7T & 3T)	V2	Happy	0.898
S9 (7T & 3T)	V3	Happy	1.264
S9 (7T & 3T)	V3AB	Happy	0.9735
S9 (7T & 3T)	hV4	Happy	2.24
S9 (7T & 3T)	LO	Happy	1.218
S9 (7T & 3T)	VO	Happy	1.477
S9 (7T & 3T)	TO	Happy	0.323
S9 (7T & 3T)	PHC	Happy	1.0905
S9 (7T & 3T)	IPS0	Happy	0.9165
S9 (7T & 3T)	IPS1-5	Happy	1.1485
S9 (7T & 3T)	SPL	Happy	NaN
S9 (7T & 3T)	FEF	Happy	0.66
S9 (7T & 3T)	AMG	Happy	0.4801
S9 (7T & 3T)	FFA	Happy	2.6241
S9 (7T & 3T)	V1	Neutral	0.7325
S9 (7T & 3T)	V2	Neutral	0.831
S9 (7T & 3T)	V3	Neutral	1.179
S9 (7T & 3T)	V3AB	Neutral	0.9845
S9 (7T & 3T)	hV4	Neutral	2.2705
S9 (7T & 3T)	LO	Neutral	1.2505
S9 (7T & 3T)	VO	Neutral	1.4675
S9 (7T & 3T)	TO	Neutral	0.4515
S9 (7T & 3T)	PHC	Neutral	1.09
S9 (7T & 3T)	IPS0	Neutral	0.994
S9 (7T & 3T)	IPS1-5	Neutral	1.3115
S9 (7T & 3T)	SPL	Neutral	NaN
S9 (7T & 3T)	FEF	Neutral	0.631
S9 (7T & 3T)	AMG	Neutral	0.3119
S9 (7T & 3T)	FFA	Neutral	2.6313
S11 (3T)	V1	Fear	0.0973
S11 (3T)	V2	Fear	0.0497
S11 (3T)	V3	Fear	0.4392
S11 (3T)	V3AB	Fear	-0.1414
S11 (3T)	hV4	Fear	0.7753
S11 (3T)	LO	Fear	0.9074
S11 (3T)	VO	Fear	0.2255
S11 (3T)	TO	Fear	0.7563
S11 (3T)	PHC	Fear	0.0168
S11 (3T)	IPS0	Fear	0.5491
S11 (3T)	IPS1-5	Fear	0.5681
S11 (3T)	SPL	Fear	0.0281
S11 (3T)	FEF	Fear	1.3349
S11 (3T)	AMG	Fear	0.3699
S11 (3T)	FFA	Fear	1.6401
S11 (3T)	V1	Happy	-0.1857
S11 (3T)	V2	Happy	-0.2077
S11 (3T)	V3	Happy	0.1699
S11 (3T)	V3AB	Happy	-0.397
S11 (3T)	hV4	Happy	0.7145
S11 (3T)	LO	Happy	0.6111
S11 (3T)	VO	Happy	-0.1212
S11 (3T)	TO	Happy	0.6273
S11 (3T)	PHC	Happy	-0.1978
S11 (3T)	IPS0	Happy	0.4305
S11 (3T)	IPS1-5	Happy	0.6755
S11 (3T)	SPL	Happy	0.3036
S11 (3T)	FEF	Happy	1.231
S11 (3T)	AMG	Happy	0.3336
S11 (3T)	FFA	Happy	1.5475
S11 (3T)	V1	Neutral	-0.2307
S11 (3T)	V2	Neutral	-0.3036
S11 (3T)	V3	Neutral	0.0648
S11 (3T)	V3AB	Neutral	-0.4845
S11 (3T)	hV4	Neutral	0.5598
S11 (3T)	LO	Neutral	0.4572
S11 (3T)	VO	Neutral	-0.2065
S11 (3T)	TO	Neutral	0.4361
S11 (3T)	PHC	Neutral	-0.2704
S11 (3T)	IPS0	Neutral	0.2925
S11 (3T)	IPS1-5	Neutral	0.4348
S11 (3T)	SPL	Neutral	-0.0828
S11 (3T)	FEF	Neutral	0.9564
S11 (3T)	AMG	Neutral	0.2541
S11 (3T)	FFA	Neutral	1.4041
S12 (7T)	V1	Fear	0.926
S12 (7T)	V2	Fear	0.658
S12 (7T)	V3	Fear	2.403
S12 (7T)	V3AB	Fear	0.677
S12 (7T)	hV4	Fear	1.962
S12 (7T)	LO	Fear	1.682
S12 (7T)	VO	Fear	0.217
S12 (7T)	TO	Fear	1.338
S12 (7T)	PHC	Fear	0.014
S12 (7T)	IPS0	Fear	0.376
S12 (7T)	IPS1-5	Fear	NaN
S12 (7T)	SPL	Fear	NaN
S12 (7T)	FEF	Fear	NaN
S12 (7T)	AMG	Fear	0.5017
S12 (7T)	FFA	Fear	4.2104
S12 (7T)	V1	Happy	1.161
S12 (7T)	V2	Happy	0.931
S12 (7T)	V3	Happy	2.522
S12 (7T)	V3AB	Happy	0.803
S12 (7T)	hV4	Happy	1.895
S12 (7T)	LO	Happy	1.714
S12 (7T)	VO	Happy	0.3
S12 (7T)	TO	Happy	1.264
S12 (7T)	PHC	Happy	0.113
S12 (7T)	IPS0	Happy	0.444
S12 (7T)	IPS1-5	Happy	NaN
S12 (7T)	SPL	Happy	NaN
S12 (7T)	FEF	Happy	NaN
S12 (7T)	AMG	Happy	0.2269
S12 (7T)	FFA	Happy	4.1421
S12 (7T)	V1	Neutral	0.703
S12 (7T)	V2	Neutral	0.535
S12 (7T)	V3	Neutral	2.026
S12 (7T)	V3AB	Neutral	0.442
S12 (7T)	hV4	Neutral	1.371
S12 (7T)	LO	Neutral	1.413
S12 (7T)	VO	Neutral	0.042
S12 (7T)	TO	Neutral	1.032
S12 (7T)	PHC	Neutral	-0.104
S12 (7T)	IPS0	Neutral	0.145
S12 (7T)	IPS1-5	Neutral	NaN
S12 (7T)	SPL	Neutral	NaN
S12 (7T)	FEF	Neutral	NaN
S12 (7T)	AMG	Neutral	0.1438
S12 (7T)	FFA	Neutral	3.2297
S13 (3T)	V1	Fear	0.5587
S13 (3T)	V2	Fear	0.2743
S13 (3T)	V3	Fear	0.8037
S13 (3T)	V3AB	Fear	0.0345
S13 (3T)	hV4	Fear	0.4035
S13 (3T)	LO	Fear	0.8559
S13 (3T)	VO	Fear	-0.0983
S13 (3T)	TO	Fear	0.603
S13 (3T)	PHC	Fear	-0.0724
S13 (3T)	IPS0	Fear	0.4598
S13 (3T)	IPS1-5	Fear	0.6462
S13 (3T)	SPL	Fear	0.7515
S13 (3T)	FEF	Fear	0.7515
S13 (3T)	AMG	Fear	0.6684
S13 (3T)	FFA	Fear	1.5382
S13 (3T)	V1	Happy	0.5239
S13 (3T)	V2	Happy	0.2742
S13 (3T)	V3	Happy	0.724
S13 (3T)	V3AB	Happy	0.1033
S13 (3T)	hV4	Happy	0.4166
S13 (3T)	LO	Happy	0.8083
S13 (3T)	VO	Happy	0.0043
S13 (3T)	TO	Happy	0.5653
S13 (3T)	PHC	Happy	0.0017
S13 (3T)	IPS0	Happy	0.4694
S13 (3T)	IPS1-5	Happy	0.697
S13 (3T)	SPL	Happy	0.8203
S13 (3T)	FEF	Happy	0.8203
S13 (3T)	AMG	Happy	0.4471
S13 (3T)	FFA	Happy	1.5256
S13 (3T)	V1	Neutral	0.41
S13 (3T)	V2	Neutral	0.1784
S13 (3T)	V3	Neutral	0.608
S13 (3T)	V3AB	Neutral	-0.0331
S13 (3T)	hV4	Neutral	0.2387
S13 (3T)	LO	Neutral	0.6968
S13 (3T)	VO	Neutral	-0.2056
S13 (3T)	TO	Neutral	0.4532
S13 (3T)	PHC	Neutral	-0.1383
S13 (3T)	IPS0	Neutral	0.3276
S13 (3T)	IPS1-5	Neutral	0.4049
S13 (3T)	SPL	Neutral	0.7521
S13 (3T)	FEF	Neutral	0.7521
S13 (3T)	AMG	Neutral	0.0893
S13 (3T)	FFA	Neutral	1.21
S14 (3T)	V1	Fear	-0.15
S14 (3T)	V2	Fear	-0.2457
S14 (3T)	V3	Fear	0.0048
S14 (3T)	V3AB	Fear	-0.6405
S14 (3T)	hV4	Fear	0.459
S14 (3T)	LO	Fear	0.6153
S14 (3T)	VO	Fear	-0.4889
S14 (3T)	TO	Fear	0.3101
S14 (3T)	PHC	Fear	-0.6187
S14 (3T)	IPS0	Fear	0.0291
S14 (3T)	IPS1-5	Fear	-0.1438
S14 (3T)	SPL	Fear	-0.745
S14 (3T)	FEF	Fear	0.7108
S14 (3T)	AMG	Fear	0.28
S14 (3T)	FFA	Fear	1.0926
S14 (3T)	V1	Happy	-0.1259
S14 (3T)	V2	Happy	-0.1178
S14 (3T)	V3	Happy	0.1059
S14 (3T)	V3AB	Happy	-0.5551
S14 (3T)	hV4	Happy	0.4816
S14 (3T)	LO	Happy	0.6506
S14 (3T)	VO	Happy	-0.4332
S14 (3T)	TO	Happy	0.306
S14 (3T)	PHC	Happy	-0.5245
S14 (3T)	IPS0	Happy	0.0067
S14 (3T)	IPS1-5	Happy	-0.1838
S14 (3T)	SPL	Happy	-0.8264
S14 (3T)	FEF	Happy	0.5796
S14 (3T)	AMG	Happy	0.143
S14 (3T)	FFA	Happy	1.0072
S14 (3T)	V1	Neutral	-0.1806
S14 (3T)	V2	Neutral	-0.2772
S14 (3T)	V3	Neutral	-0.047
S14 (3T)	V3AB	Neutral	-0.6884
S14 (3T)	hV4	Neutral	0.3669
S14 (3T)	LO	Neutral	0.5267
S14 (3T)	VO	Neutral	-0.5771
S14 (3T)	TO	Neutral	0.2024
S14 (3T)	PHC	Neutral	-0.6519
S14 (3T)	IPS0	Neutral	-0.0105
S14 (3T)	IPS1-5	Neutral	-0.209
S14 (3T)	SPL	Neutral	-0.8439
S14 (3T)	FEF	Neutral	0.6632
S14 (3T)	AMG	Neutral	0.232
S14 (3T)	FFA	Neutral	0.981
S15 (7T & 3T)	V1	Fear	1.159
S15 (7T & 3T)	V2	Fear	0.3765
S15 (7T & 3T)	V3	Fear	0.705
S15 (7T & 3T)	V3AB	Fear	0.506
S15 (7T & 3T)	hV4	Fear	1.78
S15 (7T & 3T)	LO	Fear	0.5895
S15 (7T & 3T)	VO	Fear	0.6695
S15 (7T & 3T)	TO	Fear	0.119
S15 (7T & 3T)	PHC	Fear	-0.096
S15 (7T & 3T)	IPS0	Fear	0.0955
S15 (7T & 3T)	IPS1-5	Fear	-0.1945
S15 (7T & 3T)	SPL	Fear	0.138
S15 (7T & 3T)	FEF	Fear	1.7745
S15 (7T & 3T)	AMG	Fear	0.5538
S15 (7T & 3T)	FFA	Fear	2.333
S15 (7T & 3T)	V1	Happy	1.093
S15 (7T & 3T)	V2	Happy	0.401
S15 (7T & 3T)	V3	Happy	0.7875
S15 (7T & 3T)	V3AB	Happy	0.4805
S15 (7T & 3T)	hV4	Happy	1.7655
S15 (7T & 3T)	LO	Happy	0.7225
S15 (7T & 3T)	VO	Happy	0.653
S15 (7T & 3T)	TO	Happy	0.2195
S15 (7T & 3T)	PHC	Happy	-0.1105
S15 (7T & 3T)	IPS0	Happy	0.0145
S15 (7T & 3T)	IPS1-5	Happy	-0.512
S15 (7T & 3T)	SPL	Happy	0.128
S15 (7T & 3T)	FEF	Happy	1.6945
S15 (7T & 3T)	AMG	Happy	0.5543
S15 (7T & 3T)	FFA	Happy	2.3025
S15 (7T & 3T)	V1	Neutral	1.025
S15 (7T & 3T)	V2	Neutral	0.245
S15 (7T & 3T)	V3	Neutral	0.6025
S15 (7T & 3T)	V3AB	Neutral	0.422
S15 (7T & 3T)	hV4	Neutral	1.5865
S15 (7T & 3T)	LO	Neutral	0.585
S15 (7T & 3T)	VO	Neutral	0.51
S15 (7T & 3T)	TO	Neutral	0.006
S15 (7T & 3T)	PHC	Neutral	-0.231
S15 (7T & 3T)	IPS0	Neutral	0.0655
S15 (7T & 3T)	IPS1-5	Neutral	-0.3975
S15 (7T & 3T)	SPL	Neutral	0.175
S15 (7T & 3T)	FEF	Neutral	1.782
S15 (7T & 3T)	AMG	Neutral	0.3272
S15 (7T & 3T)	FFA	Neutral	2.135
S16 (7T)	V1	Fear	3.552
S16 (7T)	V2	Fear	1.82
S16 (7T)	V3	Fear	3.221
S16 (7T)	V3AB	Fear	1.48
S16 (7T)	hV4	Fear	3.586
S16 (7T)	LO	Fear	1.606
S16 (7T)	VO	Fear	1.16
S16 (7T)	TO	Fear	NaN
S16 (7T)	PHC	Fear	-0.193
S16 (7T)	IPS0	Fear	1.051
S16 (7T)	IPS1-5	Fear	NaN
S16 (7T)	SPL	Fear	NaN
S16 (7T)	FEF	Fear	NaN
S16 (7T)	AMG	Fear	1.273
S16 (7T)	FFA	Fear	3.771
S16 (7T)	V1	Happy	3.843
S16 (7T)	V2	Happy	1.618
S16 (7T)	V3	Happy	3.124
S16 (7T)	V3AB	Happy	1.367
S16 (7T)	hV4	Happy	3.386
S16 (7T)	LO	Happy	1.541
S16 (7T)	VO	Happy	0.754
S16 (7T)	TO	Happy	NaN
S16 (7T)	PHC	Happy	-1.019
S16 (7T)	IPS0	Happy	0.851
S16 (7T)	IPS1-5	Happy	NaN
S16 (7T)	SPL	Happy	NaN
S16 (7T)	FEF	Happy	NaN
S16 (7T)	AMG	Happy	0.9342
S16 (7T)	FFA	Happy	3.7765
S16 (7T)	V1	Neutral	3.393
S16 (7T)	V2	Neutral	1.353
S16 (7T)	V3	Neutral	2.851
S16 (7T)	V3AB	Neutral	1.382
S16 (7T)	hV4	Neutral	3.161
S16 (7T)	LO	Neutral	1.467
S16 (7T)	VO	Neutral	0.71
S16 (7T)	TO	Neutral	NaN
S16 (7T)	PHC	Neutral	-0.861
S16 (7T)	IPS0	Neutral	0.78
S16 (7T)	IPS1-5	Neutral	NaN
S16 (7T)	SPL	Neutral	NaN
S16 (7T)	FEF	Neutral	NaN
S16 (7T)	AMG	Neutral	1.19
S16 (7T)	FFA	Neutral	3.6817
S17 (7T & 3T)	V1	Fear	0.4645
S17 (7T & 3T)	V2	Fear	0.528
S17 (7T & 3T)	V3	Fear	1.144
S17 (7T & 3T)	V3AB	Fear	0.162
S17 (7T & 3T)	hV4	Fear	2.057
S17 (7T & 3T)	LO	Fear	1.3395
S17 (7T & 3T)	VO	Fear	0.863
S17 (7T & 3T)	TO	Fear	0.4265
S17 (7T & 3T)	PHC	Fear	0.609
S17 (7T & 3T)	IPS0	Fear	-0.1035
S17 (7T & 3T)	IPS1-5	Fear	-0.0135
S17 (7T & 3T)	SPL	Fear	0.318
S17 (7T & 3T)	FEF	Fear	0.903
S17 (7T & 3T)	AMG	Fear	0.4833
S17 (7T & 3T)	FFA	Fear	3.7734
S17 (7T & 3T)	V1	Happy	0.493
S17 (7T & 3T)	V2	Happy	0.4585
S17 (7T & 3T)	V3	Happy	1.087
S17 (7T & 3T)	V3AB	Happy	0.0545
S17 (7T & 3T)	hV4	Happy	1.8415
S17 (7T & 3T)	LO	Happy	1.267
S17 (7T & 3T)	VO	Happy	0.7215
S17 (7T & 3T)	TO	Happy	0.303
S17 (7T & 3T)	PHC	Happy	0.3635
S17 (7T & 3T)	IPS0	Happy	-0.1865
S17 (7T & 3T)	IPS1-5	Happy	-0.0245
S17 (7T & 3T)	SPL	Happy	0.21
S17 (7T & 3T)	FEF	Happy	0.843
S17 (7T & 3T)	AMG	Happy	0.4169
S17 (7T & 3T)	FFA	Happy	3.6296
S17 (7T & 3T)	V1	Neutral	0.4425
S17 (7T & 3T)	V2	Neutral	0.5015
S17 (7T & 3T)	V3	Neutral	1.118
S17 (7T & 3T)	V3AB	Neutral	0.2025
S17 (7T & 3T)	hV4	Neutral	2.0515
S17 (7T & 3T)	LO	Neutral	1.4105
S17 (7T & 3T)	VO	Neutral	0.93
S17 (7T & 3T)	TO	Neutral	0.4165
S17 (7T & 3T)	PHC	Neutral	0.593
S17 (7T & 3T)	IPS0	Neutral	-0.016
S17 (7T & 3T)	IPS1-5	Neutral	0.1125
S17 (7T & 3T)	SPL	Neutral	0.408
S17 (7T & 3T)	FEF	Neutral	1.029
S17 (7T & 3T)	AMG	Neutral	0.4595
S17 (7T & 3T)	FFA	Neutral	3.7286
S18 (7T & 3T)	V1	Fear	2.1955
S18 (7T & 3T)	V2	Fear	1.3135
S18 (7T & 3T)	V3	Fear	1.829
S18 (7T & 3T)	V3AB	Fear	0.4565
S18 (7T & 3T)	hV4	Fear	3.4235
S18 (7T & 3T)	LO	Fear	1.54
S18 (7T & 3T)	VO	Fear	1.876
S18 (7T & 3T)	TO	Fear	0.447
S18 (7T & 3T)	PHC	Fear	0.511
S18 (7T & 3T)	IPS0	Fear	0.4195
S18 (7T & 3T)	IPS1-5	Fear	0.8305
S18 (7T & 3T)	SPL	Fear	0.666
S18 (7T & 3T)	FEF	Fear	1.01
S18 (7T & 3T)	AMG	Fear	0.4973
S18 (7T & 3T)	FFA	Fear	3.2498
S18 (7T & 3T)	V1	Happy	2.3375
S18 (7T & 3T)	V2	Happy	1.3535
S18 (7T & 3T)	V3	Happy	1.7725
S18 (7T & 3T)	V3AB	Happy	0.365
S18 (7T & 3T)	hV4	Happy	3.264
S18 (7T & 3T)	LO	Happy	1.4765
S18 (7T & 3T)	VO	Happy	1.6205
S18 (7T & 3T)	TO	Happy	0.3425
S18 (7T & 3T)	PHC	Happy	0.319
S18 (7T & 3T)	IPS0	Happy	0.232
S18 (7T & 3T)	IPS1-5	Happy	0.4705
S18 (7T & 3T)	SPL	Happy	0.368
S18 (7T & 3T)	FEF	Happy	1.046
S18 (7T & 3T)	AMG	Happy	0.5455
S18 (7T & 3T)	FFA	Happy	3.191
S18 (7T & 3T)	V1	Neutral	2.213
S18 (7T & 3T)	V2	Neutral	1.2155
S18 (7T & 3T)	V3	Neutral	1.6935
S18 (7T & 3T)	V3AB	Neutral	0.373
S18 (7T & 3T)	hV4	Neutral	3.175
S18 (7T & 3T)	LO	Neutral	1.3365
S18 (7T & 3T)	VO	Neutral	1.596
S18 (7T & 3T)	TO	Neutral	0.4025
S18 (7T & 3T)	PHC	Neutral	0.3695
S18 (7T & 3T)	IPS0	Neutral	0.303
S18 (7T & 3T)	IPS1-5	Neutral	0.7035
S18 (7T & 3T)	SPL	Neutral	0.368
S18 (7T & 3T)	FEF	Neutral	1.021
S18 (7T & 3T)	AMG	Neutral	0.5355
S18 (7T & 3T)	FFA	Neutral	3.0425
S20 (7T & 3T)	V1	Fear	0.9875
S20 (7T & 3T)	V2	Fear	1.33
S20 (7T & 3T)	V3	Fear	1.957
S20 (7T & 3T)	V3AB	Fear	0.411
S20 (7T & 3T)	hV4	Fear	2.892
S20 (7T & 3T)	LO	Fear	2.492
S20 (7T & 3T)	VO	Fear	1.869
S20 (7T & 3T)	TO	Fear	1.9025
S20 (7T & 3T)	PHC	Fear	0.5485
S20 (7T & 3T)	IPS0	Fear	1.4485
S20 (7T & 3T)	IPS1-5	Fear	1.65
S20 (7T & 3T)	SPL	Fear	-0.149
S20 (7T & 3T)	FEF	Fear	1.556
S20 (7T & 3T)	AMG	Fear	0.7195
S20 (7T & 3T)	FFA	Fear	3.0472
S20 (7T & 3T)	V1	Happy	1.074
S20 (7T & 3T)	V2	Happy	1.375
S20 (7T & 3T)	V3	Happy	1.996
S20 (7T & 3T)	V3AB	Happy	0.467
S20 (7T & 3T)	hV4	Happy	2.8675
S20 (7T & 3T)	LO	Happy	2.491
S20 (7T & 3T)	VO	Happy	1.8195
S20 (7T & 3T)	TO	Happy	1.884
S20 (7T & 3T)	PHC	Happy	0.512
S20 (7T & 3T)	IPS0	Happy	1.404
S20 (7T & 3T)	IPS1-5	Happy	1.6535
S20 (7T & 3T)	SPL	Happy	-0.162
S20 (7T & 3T)	FEF	Happy	1.587
S20 (7T & 3T)	AMG	Happy	0.9442
S20 (7T & 3T)	FFA	Happy	3.0418
S20 (7T & 3T)	V1	Neutral	0.8865
S20 (7T & 3T)	V2	Neutral	1.216
S20 (7T & 3T)	V3	Neutral	1.787
S20 (7T & 3T)	V3AB	Neutral	0.393
S20 (7T & 3T)	hV4	Neutral	2.718
S20 (7T & 3T)	LO	Neutral	2.413
S20 (7T & 3T)	VO	Neutral	1.7395
S20 (7T & 3T)	TO	Neutral	1.928
S20 (7T & 3T)	PHC	Neutral	0.4085
S20 (7T & 3T)	IPS0	Neutral	1.4615
S20 (7T & 3T)	IPS1-5	Neutral	1.631
S20 (7T & 3T)	SPL	Neutral	-0.109
S20 (7T & 3T)	FEF	Neutral	1.585
S20 (7T & 3T)	AMG	Neutral	0.6009
S20 (7T & 3T)	FFA	Neutral	2.9692
S24 (7T)	V1	Fear	3.24
S24 (7T)	V2	Fear	2.873
S24 (7T)	V3	Fear	3.459
S24 (7T)	V3AB	Fear	1.725
S24 (7T)	hV4	Fear	4.208
S24 (7T)	LO	Fear	2.537
S24 (7T)	VO	Fear	3.245
S24 (7T)	TO	Fear	1.144
S24 (7T)	PHC	Fear	1.917
S24 (7T)	IPS0	Fear	0.74
S24 (7T)	IPS1-5	Fear	1.694
S24 (7T)	SPL	Fear	NaN
S24 (7T)	FEF	Fear	NaN
S24 (7T)	AMG	Fear	1.7985
S24 (7T)	FFA	Fear	5.4239
S24 (7T)	V1	Happy	3.41
S24 (7T)	V2	Happy	3.018
S24 (7T)	V3	Happy	3.577
S24 (7T)	V3AB	Happy	1.702
S24 (7T)	hV4	Happy	4.239
S24 (7T)	LO	Happy	2.614
S24 (7T)	VO	Happy	3.183
S24 (7T)	TO	Happy	0.994
S24 (7T)	PHC	Happy	1.669
S24 (7T)	IPS0	Happy	0.717
S24 (7T)	IPS1-5	Happy	1.668
S24 (7T)	SPL	Happy	NaN
S24 (7T)	FEF	Happy	NaN
S24 (7T)	AMG	Happy	1.5355
S24 (7T)	FFA	Happy	5.2244
S24 (7T)	V1	Neutral	3.24
S24 (7T)	V2	Neutral	2.864
S24 (7T)	V3	Neutral	3.426
S24 (7T)	V3AB	Neutral	1.842
S24 (7T)	hV4	Neutral	4.088
S24 (7T)	LO	Neutral	2.678
S24 (7T)	VO	Neutral	3.165
S24 (7T)	TO	Neutral	1.112
S24 (7T)	PHC	Neutral	1.76
S24 (7T)	IPS0	Neutral	0.953
S24 (7T)	IPS1-5	Neutral	1.978
S24 (7T)	SPL	Neutral	NaN
S24 (7T)	FEF	Neutral	NaN
S24 (7T)	AMG	Neutral	1.7334
S24 (7T)	FFA	Neutral	5.2092
