# Supplementary material for: Layer-specific, retinotopically-diffuse modulation in human visual cortex in response to viewing emotionally expressive faces
Source: Nat Commun. 2022 Oct 22;13:6302. doi: 10.1038/s41467-022-33580-7 (PMC9588045; doi:10.1038/s41467-022-33580-7)
Supplement: Supplementary file 4 — Source Data [file 41467_2022_33580_MOESM4_ESM.zip › Fig.2_FC_individual/s11.txt]

1.000000	0.132592	0.134573	0.029354	-0.042295	-0.010329	0.172584	0.208827	0.377709	0.088177	0.324435	0.149411	0.198510	NaN	1	0.123941	0.124179	0.016468	-0.044584	0.014315	0.167377	0.196991	0.37531	0.077269	0.319323	0.136393	0.189501	NaN	1	-0.003498	0.019949	-0.002346	-0.084495	-0.050496	0.111821	0.110592	0.348043	0.091023	0.265363	0.082984	0.277687	NaN
0.132592	1.000000	0.474210	0.683892	0.794833	0.660431	0.401129	0.141031	-0.167626	0.489310	-0.045087	0.357724	0.207827	NaN	0.123941	1	0.46574	0.678901	0.789878	0.650145	0.391962	0.130495	-0.180298	0.477414	-0.054379	0.354583	0.194705	NaN	-0.003498	1	0.418704	0.631297	0.769921	0.680232	0.297761	0.214086	-0.180989	0.456157	-0.072463	0.362634	0.057897	NaN
0.134573	0.474210	1.000000	0.757462	0.628958	0.696346	0.580699	0.673251	0.500974	0.671708	0.494661	0.639350	0.618310	NaN	0.124179	0.46574	1	0.751259	0.627466	0.689252	0.571439	0.667824	0.499292	0.67066	0.490709	0.636734	0.611457	NaN	0.019949	0.418704	1	0.691589	0.472264	0.55486	0.499065	0.598706	0.405035	0.541135	0.546784	0.504555	0.539102	NaN
0.029354	0.683892	0.757462	1.000000	0.901474	0.820784	0.626465	0.525164	0.268333	0.741352	0.386992	0.623460	0.587019	NaN	0.016468	0.678901	0.751259	1	0.900804	0.808636	0.613842	0.512651	0.260525	0.731719	0.385343	0.622597	0.581642	NaN	-0.002346	0.631297	0.691589	1	0.842539	0.782517	0.615853	0.555302	0.257639	0.689984	0.380561	0.57549	0.522351	NaN
-0.042295	0.794833	0.628958	0.901474	1.000000	0.880934	0.696894	0.481142	0.163072	0.787327	0.211858	0.668910	0.515094	NaN	-0.044584	0.789878	0.627466	0.900804	1	0.879418	0.683818	0.479468	0.16094	0.784464	0.204465	0.659677	0.41179	NaN	-0.084495	0.769921	0.472264	0.842539	1	0.896954	0.653163	0.494711	0.123502	0.762005	0.130418	0.624595	0.350457	NaN
-0.010329	0.660431	0.696346	0.820784	0.880934	1.000000	0.809160	0.728434	0.375454	0.826011	0.307018	0.794243	0.651843	NaN	0.014315	0.650145	0.689252	0.808636	0.879418	1	0.80697	0.721484	0.368858	0.817876	0.294751	0.793197	0.643249	NaN	-0.050496	0.680232	0.55486	0.782517	0.896954	1	0.750146	0.689765	0.309036	0.808087	0.230034	0.734852	0.505146	NaN
0.172584	0.401129	0.580699	0.626465	0.696894	0.809160	1.000000	0.717403	0.460886	0.855421	0.438213	0.801100	0.697655	NaN	0.167377	0.391962	0.571439	0.613842	0.683818	0.80697	1	0.71343	0.460328	0.843816	0.432749	0.797662	0.687977	NaN	0.111821	0.297761	0.499065	0.615853	0.653163	0.750146	1	0.695789	0.511429	0.85721	0.45063	0.742569	0.603373	NaN
0.208827	0.141031	0.673251	0.525164	0.481142	0.728434	0.717403	1.000000	0.731268	0.718655	0.507188	0.790508	0.747840	NaN	0.196991	0.130495	0.667824	0.512651	0.479468	0.721484	0.71343	1	0.722907	0.708938	0.506291	0.782581	0.741971	NaN	0.110592	0.214086	0.598706	0.555302	0.494711	0.689765	0.695789	1	0.680128	0.717362	0.452651	0.783683	0.690082	NaN
0.377709	-0.167626	0.500974	0.268333	0.163072	0.375454	0.460886	0.731268	1.000000	0.469917	0.523525	0.499567	0.551322	NaN	0.37531	-0.180298	0.499292	0.260525	0.16094	0.368858	0.460328	0.722907	1	0.462715	0.523249	0.492597	0.548412	NaN	0.348043	-0.180989	0.405035	0.257639	0.123502	0.309036	0.511429	0.680128	1	0.452727	0.551365	0.469551	0.579788	NaN
0.088177	0.489310	0.671708	0.741352	0.787327	0.826011	0.855421	0.718655	0.469917	1.000000	0.487237	0.863119	0.672470	NaN	0.077269	0.477414	0.67066	0.731719	0.784464	0.817876	0.843816	0.708938	0.462715	1	0.474883	0.860002	0.665561	NaN	0.091023	0.456157	0.541135	0.689984	0.762005	0.808087	0.85721	0.717362	0.452727	1	0.403852	0.836794	0.519626	NaN
0.324435	-0.045087	0.494661	0.386992	0.211858	0.307018	0.438213	0.507188	0.523525	0.487237	1.000000	0.332318	0.466783	NaN	0.319323	-0.054379	0.490709	0.385343	0.204465	0.294751	0.432749	0.506291	0.523249	0.474883	1	0.320239	0.460916	NaN	0.265363	-0.072463	0.546784	0.380561	0.130418	0.230034	0.45063	0.452651	0.551365	0.403852	1	0.262446	0.458794	NaN
0.149411	0.357724	0.639350	0.623460	0.668910	0.794243	0.801100	0.790508	0.499567	0.863119	0.332318	1.000000	0.733240	NaN	0.136393	0.354583	0.636734	0.622597	0.659677	0.793197	0.797662	0.782581	0.492597	0.860002	0.320239	1	0.732591	NaN	0.082984	0.362634	0.504555	0.57549	0.624595	0.734852	0.742569	0.783683	0.469551	0.836794	0.262446	1	0.604187	NaN
0.198510	0.207827	0.618310	0.587019	0.515094	0.651843	0.697655	0.747840	0.551322	0.672470	0.466783	0.733240	1.000000	NaN	0.189501	0.194705	0.611457	0.581642	0.41179	0.643249	0.687977	0.741971	0.548412	0.665561	0.460916	0.732591	1	NaN	0.277687	0.057897	0.539102	0.522351	0.350457	0.505146	0.603373	0.690082	0.579788	0.519626	0.458794	0.604187	1	NaN
NaN	NaN	NaN	NaN	NaN	NaN	NaN	NaN	NaN	NaN	NaN	NaN	NaN	NaN	NaN	NaN	NaN	NaN	NaN	NaN	NaN	NaN	NaN	NaN	NaN	NaN	NaN	NaN	NaN	NaN	NaN	NaN	NaN	NaN	NaN	NaN	NaN	NaN	NaN	NaN	NaN	NaN
