# Supplementary material for: Layer-specific, retinotopically-diffuse modulation in human visual cortex in response to viewing emotionally expressive faces
Source: Nat Commun. 2022 Oct 22;13:6302. doi: 10.1038/s41467-022-33580-7 (PMC9588045; doi:10.1038/s41467-022-33580-7)
Supplement: Supplementary file 4 — Source Data [file 41467_2022_33580_MOESM4_ESM.zip › Fig.3_layer.csv]

OurSubjID	SubjID	ScanSession	Cortical depth	Layer	fearfulBeta	FearfulT	happyBeta	HappyT	NeutralBeta	NeutralT	Beta(F-N)	t(F-N)	Beta((H-N)	t(H-N)
s0019	1	1	1	deep	0.0108117	9.6687	0.0130175	11.6629	0.0113096	10.0399	-0.0004979	-0.325977	0.001708	1.119563
s0019	1	1	2	deep	0.0126148	9.5098	0.0126429	9.5487	0.0097192	7.2733	0.0028956	1.598070	0.002924	1.615593
s0019	1	1	3	deep	0.0140831	11.5514	0.0156397	12.8520	0.0139596	11.3663	0.0001235	0.074161	0.001680	1.010144
s0019	1	1	4	deep	0.0175987	12.9854	0.0184139	13.6122	0.0172128	12.6078	0.0003859	0.208460	0.001201	0.649632
s0019	1	1	5	deep	0.0200973	14.6165	0.0202815	14.7779	0.0187997	13.5728	0.0012976	0.690907	0.001482	0.789966
s0019	1	1	6	deep	0.0215926	14.4179	0.0215676	14.4280	0.0207968	13.7850	0.0007958	0.389023	0.000771	0.377271
s0019	1	1	7	deep	0.0220845	15.0435	0.0218496	14.9111	0.0211821	14.3232	0.0009024	0.450019	0.000668	0.333292
s0019	1	1	8	middle	0.0271117	16.7511	0.0254693	15.7656	0.0236107	14.4813	0.0035010	1.583623	0.001859	0.841754
s0019	1	1	9	middle	0.0259151	16.1878	0.0253051	15.8361	0.0242436	15.0328	0.0016715	0.764383	0.001062	0.486035
s0019	1	1	10	middle	0.0283827	16.7975	0.0270801	16.0564	0.0258230	15.1708	0.0025597	1.109058	0.001257	0.545347
s0019	1	1	11	middle	0.0290641	16.7818	0.0279794	16.1854	0.0268834	15.4090	0.0021807	0.921821	0.001096	0.463876
s0019	1	1	12	middle	0.0306806	16.6619	0.0304581	16.5718	0.0289273	15.5948	0.0017533	0.697091	0.001531	0.609386
s0019	1	1	13	middle	0.0337992	17.1071	0.0327093	16.5862	0.0299359	15.0409	0.0038633	1.431524	0.002773	1.028954
s0019	1	1	14	middle	0.0334092	16.6115	0.0336907	16.7825	0.0318115	15.7014	0.0015977	0.581581	0.001879	0.684902
s0019	1	1	15	superficial	0.0315905	14.8030	0.0337638	15.8507	0.0311911	14.5088	0.0003994	0.137016	0.002573	0.883678
s0019	1	1	16	superficial	0.0347855	15.5199	0.0353892	15.8185	0.0340057	15.0609	0.0007798	0.254709	0.001384	0.452462
s0019	1	1	17	superficial	0.0365580	16.0757	0.0378328	16.6671	0.0349418	15.2525	0.0016162	0.520297	0.002891	0.931851
s0019	1	1	18	superficial	0.0365883	15.6160	0.0377917	16.1595	0.0348928	14.7833	0.0016955	0.529779	0.002899	0.906918
s0019	1	1	19	superficial	0.0384120	16.2635	0.0378897	16.0721	0.0378088	15.8909	0.0006032	0.186973	0.000081	0.025108
s0019	1	1	20	superficial	0.0382637	11.9130	0.0395941	12.3500	0.0365840	11.3066	0.0016797	0.382856	0.003010	0.686949
s0019	1	1	21	superficial	0.0391455	16.3088	0.0383496	16.0068	0.0389593	16.1124	0.0001862	0.056792	-0.000610	-0.186195
s0063	2	1	1	deep	0.0117494	9.3989	0.0133524	10.7149	0.0133236	10.6828	-0.0015742	-0.917074	0.000029	0.016834
s0063	2	1	2	deep	0.0131410	10.0843	0.0157050	12.0900	0.0153175	11.7818	-0.0021765	-1.216356	0.000388	0.217273
s0063	2	1	3	deep	0.0163775	12.3430	0.0191095	14.4476	0.0175404	13.2502	-0.0011630	-0.638311	0.001569	0.863951
s0063	2	1	4	deep	0.0180489	13.1834	0.0216638	15.8739	0.0191113	13.9919	-0.0010625	-0.565181	0.002553	1.362128
s0063	2	1	5	deep	0.0219056	15.6726	0.0257821	18.5044	0.0224828	16.1229	-0.0005772	-0.300770	0.003299	1.724596
s0063	2	1	6	deep	0.0233028	16.3620	0.0271991	19.1581	0.0232735	16.3793	0.0000293	0.014991	0.003926	2.013748
s0063	2	1	7	deep	0.0256615	17.5443	0.0301402	20.6714	0.0256209	17.5571	0.0000406	0.020234	0.004519	2.257380
s0063	2	1	8	middle	0.0287374	19.8183	0.0316134	21.8707	0.0286010	19.7701	0.0001364	0.068515	0.003012	1.517787
s0063	2	1	9	middle	0.0310844	21.8895	0.0327428	23.1302	0.0312432	22.0524	-0.0001588	-0.081432	0.001500	0.771506
s0063	2	1	10	middle	0.0324593	22.2111	0.0332017	22.7909	0.0326142	22.3689	-0.0001549	-0.077180	0.000587	0.293687
s0063	2	1	11	middle	0.0349130	23.5260	0.0345016	23.3222	0.0346737	23.4190	0.0002393	0.117432	-0.000172	-0.084749
s0063	2	1	12	middle	0.0365379	23.3414	0.0359224	23.0208	0.0357884	22.9156	0.0007495	0.348691	0.000134	0.062567
s0063	2	1	13	middle	0.0379146	23.4513	0.0367007	22.7722	0.0367617	22.7910	0.0011529	0.519338	-0.000061	-0.027570
s0063	2	1	14	middle	0.0373096	21.4303	0.0363081	20.9209	0.0354244	20.3946	0.0018852	0.788624	0.000884	0.370832
s0063	2	1	15	superficial	0.0372785	19.2852	0.0355738	18.4614	0.0342398	17.7542	0.0030387	1.144860	0.001334	0.504182
s0063	2	1	16	superficial	0.0373109	17.5767	0.0359507	16.9894	0.0339338	16.0229	0.0033772	1.158633	0.002017	0.694148
s0063	2	1	17	superficial	0.0365056	16.2910	0.0354450	15.8677	0.0324220	14.5022	0.0040836	1.327165	0.003023	0.985595
s0063	2	1	18	superficial	0.0342647	13.4013	0.0330571	12.9699	0.0299877	11.7558	0.0042770	1.218253	0.003069	0.877064
s0063	2	1	19	superficial	0.0334157	13.0737	0.0323512	12.6973	0.0286882	11.2502	0.0047275	1.347005	0.003663	1.047004
s0063	2	1	20	superficial	0.0316434	11.6774	0.0303323	11.2290	0.0268810	9.9430	0.0047624	1.279920	0.003451	0.930510
s0063	2	1	21	superficial	0.0277085	10.9612	0.0266445	10.5736	0.0224588	8.9051	0.0052497	1.512401	0.004186	1.209697
s0063	2	2	1	deep	0.0126449	15.3714	0.0158482	19.2141	0.0154969	18.8277	-0.0028520	-2.564040	0.000351	0.314736
s0063	2	2	2	deep	0.0144008	17.1541	0.0176660	20.9875	0.0177278	21.1052	-0.0033270	-2.930898	-0.000062	-0.054247
s0063	2	2	3	deep	0.0162437	18.6231	0.0192407	22.0004	0.0194119	22.2428	-0.0031682	-2.686269	-0.000171	-0.144689
s0063	2	2	4	deep	0.0184045	19.8879	0.0211982	22.8459	0.0214689	23.1859	-0.0030644	-2.448953	-0.000271	-0.215537
s0063	2	2	5	deep	0.0210697	21.8101	0.0246055	25.4021	0.0244348	25.2789	-0.0033651	-2.576151	0.000171	0.130174
s0063	2	2	6	deep	0.0250729	25.7445	0.0289514	29.6475	0.0283854	29.1290	-0.0033125	-2.515374	0.000566	0.428296
s0063	2	2	7	deep	0.0261142	25.5861	0.0305039	29.8072	0.0294450	28.8328	-0.0033308	-2.413478	0.001059	0.764565
s0063	2	2	8	middle	0.0290427	26.9177	0.0334917	30.9584	0.0320708	29.7073	-0.0030281	-2.075569	0.001421	0.970576
s0063	2	2	9	middle	0.0321818	29.7282	0.0366783	33.7914	0.0346680	32.0063	-0.0024862	-1.698509	0.002010	1.368567
s0063	2	2	10	middle	0.0355296	31.4345	0.0389343	34.3549	0.0372075	32.9002	-0.0016779	-1.097899	0.001727	1.125914
s0063	2	2	11	middle	0.0381727	31.9931	0.0405681	33.9100	0.0387518	32.4599	-0.0005791	-0.358931	0.001816	1.121873
s0063	2	2	12	middle	0.0401919	31.9566	0.0426365	33.8099	0.0394711	31.3655	0.0007208	0.423864	0.003165	1.854860
s0063	2	2	13	middle	0.0406000	31.2999	0.0426749	32.8117	0.0393874	30.3477	0.0012126	0.691353	0.003288	1.867829
s0063	2	2	14	middle	0.0407240	27.4916	0.0422857	28.4696	0.0385981	26.0414	0.0021259	1.061357	0.003688	1.834646
s0063	2	2	15	superficial	0.0399531	26.0537	0.0416000	27.0553	0.0370067	24.1185	0.0029463	1.420918	0.004593	2.207475
s0063	2	2	16	superficial	0.0394276	22.4718	0.0411040	23.3648	0.0351508	20.0227	0.0042768	1.802699	0.005953	2.500561
s0063	2	2	17	superficial	0.0365249	21.0429	0.0370047	21.2625	0.0317689	18.2922	0.0047560	2.026380	0.005236	2.223074
s0063	2	2	18	superficial	0.0325434	16.0133	0.0332833	16.3337	0.0274540	13.5012	0.0050894	1.852049	0.005829	2.113909
s0063	2	2	19	superficial	0.0281122	13.1160	0.0285035	13.2631	0.0222394	10.3700	0.0058728	2.026392	0.006264	2.153867
s0063	2	2	20	superficial	0.0230599	10.7490	0.0235550	10.9505	0.0177555	8.2717	0.0053044	1.828591	0.005800	1.992314
s0063	2	2	21	superficial	0.0174016	8.4913	0.0190448	9.2684	0.0127964	6.2406	0.0046052	1.661887	0.006248	2.247038
s0083	3	1	1	deep	0.0172104	11.4893	0.0164169	10.9980	0.0166718	11.1820	0.0005385	0.266554	-0.000255	-0.126413
s0083	3	1	2	deep	0.0171923	10.5739	0.0164529	10.1546	0.0164938	10.1919	0.0006986	0.318554	-0.000041	-0.018649
s0083	3	1	3	deep	0.0183152	13.0073	0.0174209	12.4154	0.0174786	12.4714	0.0008365	0.440472	-0.000058	-0.030475
s0083	3	1	4	deep	0.0192122	12.4386	0.0185455	12.0489	0.0187666	12.2071	0.0004456	0.213901	-0.000221	-0.106355
s0083	3	1	5	deep	0.0217395	12.8633	0.0209676	12.4500	0.0207847	12.3560	0.0009549	0.418898	0.000183	0.080434
s0083	3	1	6	deep	0.0241824	14.0914	0.0230333	13.4688	0.0227953	13.3455	0.0013871	0.599290	0.000238	0.102996
s0083	3	1	7	deep	0.0280745	15.9464	0.0253164	14.4302	0.0254405	14.5181	0.0026340	1.109274	-0.000124	-0.052369
s0083	3	1	8	middle	0.0306393	15.1219	0.0277484	13.7430	0.0272506	13.5126	0.0033887	1.240019	0.000498	0.182503
s0083	3	1	9	middle	0.0330431	15.7487	0.0316904	15.1568	0.0315978	15.1305	0.0014453	0.510739	0.000093	0.032790
s0083	3	1	10	middle	0.0372573	17.1343	0.0344285	15.8887	0.0348283	16.0923	0.0024290	0.828245	-0.000400	-0.136584
s0083	3	1	11	middle	0.0409568	18.5442	0.0373103	16.9523	0.0373542	16.9925	0.0036026	1.209411	-0.000044	-0.014761
s0083	3	1	12	middle	0.0455361	20.0225	0.0416746	18.3887	0.0417275	18.4340	0.0038085	1.241636	-0.000053	-0.017284
s0083	3	1	13	middle	0.0484336	20.3454	0.0447934	18.8821	0.0438203	18.4939	0.0046133	1.436826	0.000973	0.303668
s0083	3	1	14	middle	0.0507443	20.8342	0.0452945	18.6618	0.0445880	18.3925	0.0061563	1.874057	0.000706	0.215481
s0083	3	1	15	superficial	0.0500367	19.9982	0.0433761	17.3968	0.0422717	16.9740	0.0077650	2.301003	0.001104	0.327893
s0083	3	1	16	superficial	0.0480792	19.0260	0.0401137	15.9294	0.0382708	15.2156	0.0098084	2.877795	0.001843	0.541766
s0083	3	1	17	superficial	0.0438938	17.3618	0.0352643	13.9971	0.0311174	12.3658	0.0127764	3.746911	0.004147	1.218526
s0083	3	1	18	superficial	0.0373288	16.3255	0.0293559	12.8834	0.0244250	10.7320	0.0129037	4.184146	0.004931	1.602024
s0083	3	1	19	superficial	0.0285698	11.2043	0.0234687	9.2358	0.0171596	6.7609	0.0114102	3.317718	0.006309	1.838099
s0083	3	1	20	superficial	0.0204794	8.5973	0.0166509	7.0144	0.0102111	4.3066	0.0102683	3.196077	0.006440	2.008325
s0083	3	1	21	superficial	0.0139551	7.2051	0.0111047	5.7534	0.0040478	2.0996	0.0099074	3.792666	0.007057	2.706708
s0087	4	1	1	deep	0.0057390	7.6716	0.0051040	6.8019	0.0052110	6.9441	0.0005280	0.522524	-0.000107	-0.105722
s0087	4	1	2	deep	0.0070000	8.7626	0.0062000	7.7374	0.0066000	8.2362	0.0004000	0.370693	-0.000400	-0.370108
s0087	4	1	3	deep	0.0068000	8.4766	0.0066000	8.2021	0.0067000	8.3259	0.0001000	0.092286	-0.000100	-0.092139
s0087	4	1	4	deep	0.0075000	8.9028	0.0076000	8.9939	0.0075000	8.8751	0.0000100	0.008788	0.000100	0.087739
s0087	4	1	5	deep	0.0073000	8.7523	0.0070000	8.3669	0.0081000	9.6812	-0.0008000	-0.710081	-0.001100	-0.974816
s0087	4	1	6	deep	0.0085000	10.3408	0.0080000	9.7028	0.0089000	10.7938	-0.0004000	-0.360261	-0.000900	-0.809301
s0087	4	1	7	deep	0.0088000	10.5425	0.0084000	10.0325	0.0093000	11.1068	-0.0005000	-0.443456	-0.000900	-0.796958
s0087	4	1	8	middle	0.0089000	10.6739	0.0080000	9.5652	0.0095000	11.3581	-0.0006000	-0.532729	-0.001500	-1.329717
s0087	4	1	9	middle	0.0106000	12.8178	0.0096000	11.5731	0.0101000	12.1751	0.0005000	0.447609	-0.000500	-0.446897
s0087	4	1	10	middle	0.0103000	12.3636	0.0095000	11.3684	0.0101000	12.0858	0.0002000	0.177729	-0.000600	-0.532343
s0087	4	1	11	middle	0.0111000	12.3271	0.0100000	11.0715	0.0103000	11.4030	0.0008000	0.657730	-0.000300	-0.246258
s0087	4	1	12	middle	0.0129000	14.3580	0.0122000	13.5373	0.0112000	12.4271	0.0017000	1.400790	0.001000	0.822688
s0087	4	1	13	middle	0.0144000	14.6665	0.0137000	13.9109	0.0123000	12.4886	0.0021000	1.583446	0.001400	1.053955
s0087	4	1	14	middle	0.0201000	18.8557	0.0195000	18.2369	0.0159000	14.8693	0.0042000	2.916859	0.003600	2.496207
s0087	4	1	15	superficial	0.0215000	18.5365	0.0207000	17.7922	0.0168000	14.4392	0.0047000	2.999895	0.003900	2.485339
s0087	4	1	16	superficial	0.0236000	18.8889	0.0228000	18.1928	0.0174000	13.8832	0.0062000	3.673720	0.005400	3.194625
s0087	4	1	17	superficial	0.0241000	18.2783	0.0229000	17.3150	0.0170000	12.8532	0.0071000	3.986546	0.005900	3.307507
s0087	4	1	18	superficial	0.0244000	18.5733	0.0222000	16.8470	0.0164000	12.4449	0.0080000	4.508260	0.005800	3.263311
s0087	4	1	19	superficial	0.0250000	17.9675	0.0220000	15.7631	0.0163000	11.6784	0.0087000	4.629004	0.005700	3.027997
s0087	4	1	20	superficial	0.0209000	15.5047	0.0146000	10.7979	0.0107000	7.9131	0.0102000	5.601933	0.003900	2.138517
s0087	4	1	21	superficial	0.0151000	11.2059	0.0093000	6.8806	0.0067000	4.9567	0.0084000	4.614985	0.002600	1.426185
s0087	4	2	1	deep	0.0060583	5.5895	0.0051572	4.7774	0.0050840	4.7147	0.0009742	0.664541	0.000073	0.050226
s0087	4	2	2	deep	0.0072818	5.2523	0.0061772	4.4736	0.0065344	4.7374	0.0007474	0.398542	-0.000357	-0.191558
s0087	4	2	3	deep	0.0070171	5.7049	0.0055887	4.5619	0.0059099	4.8294	0.0011072	0.665489	-0.000321	-0.194160
s0087	4	2	4	deep	0.0076178	5.9820	0.0059812	4.7157	0.0065450	5.1658	0.0010729	0.622850	-0.000564	-0.329104
s0087	4	2	5	deep	0.0076999	5.7486	0.0064806	4.8579	0.0070496	5.2902	0.0006502	0.358900	-0.000569	-0.315812
s0087	4	2	6	deep	0.0085896	6.2803	0.0072489	5.3214	0.0078259	5.7513	0.0007636	0.412784	-0.000577	-0.313666
s0087	4	2	7	deep	0.0091576	6.6341	0.0078328	5.6973	0.0083593	6.0868	0.0007983	0.427549	-0.000526	-0.283522
s0087	4	2	8	middle	0.0092145	6.6296	0.0075874	5.4810	0.0083525	6.0402	0.0008619	0.458476	-0.000765	-0.409254
s0087	4	2	9	middle	0.0103165	7.2577	0.0085776	6.0587	0.0091073	6.4399	0.0012092	0.628904	-0.000530	-0.277069
s0087	4	2	10	middle	0.0103068	7.3602	0.0087145	6.2481	0.0090716	6.5112	0.0012352	0.652147	-0.000357	-0.189583
s0087	4	2	11	middle	0.0107763	7.5161	0.0094701	6.6318	0.0093862	6.5801	0.0013900	0.716767	0.000084	0.043482
s0087	4	2	12	middle	0.0124862	8.1162	0.0110688	7.2238	0.0111707	7.2983	0.0013155	0.632177	-0.000102	-0.049284
s0087	4	2	13	middle	0.0136806	8.7801	0.0124932	8.0504	0.0121141	7.8146	0.0015665	0.743298	0.000379	0.180881
s0087	4	2	14	middle	0.0175107	10.0722	0.0163270	9.4291	0.0144086	8.3303	0.0031022	1.319199	0.001918	0.820340
s0087	4	2	15	superficial	0.0217851	11.4309	0.0206650	10.8869	0.0172542	9.0998	0.0045310	1.757668	0.003411	1.330526
s0087	4	2	16	superficial	0.0234067	11.8698	0.0220402	11.2219	0.0177745	9.0597	0.0056322	2.111583	0.004266	1.608191
s0087	4	2	17	superficial	0.0251904	11.3053	0.0240806	10.8509	0.0187277	8.4480	0.0064628	2.144338	0.005353	1.785986
s0087	4	2	18	superficial	0.0247273	10.2987	0.0225486	9.4291	0.0177938	7.4489	0.0069335	2.134918	0.004755	1.472230
s0087	4	2	19	superficial	0.0254681	10.5574	0.0225251	9.3751	0.0170577	7.1072	0.0084104	2.577558	0.005467	1.684934
s0087	4	2	20	superficial	0.0218360	7.9613	0.0167156	6.1190	0.0122782	4.4995	0.0095578	2.576301	0.004437	1.202784
s0087	4	2	21	superficial	0.0157887	14.6456	0.0101640	9.4662	0.0078192	7.2903	0.0079695	5.465386	0.002345	1.617000
s0088	5	1	1	deep	0.0083457	8.1131	0.0093795	9.1358	0.0071992	6.9719	0.0011465	0.819238	0.002180	1.560560
s0088	5	1	2	deep	0.0065754	6.5231	0.0074405	7.3956	0.0068790	6.7982	-0.0003035	-0.221339	0.000562	0.410145
s0088	5	1	3	deep	0.0097887	10.4708	0.0098720	10.5804	0.0086835	9.2532	0.0011052	0.869011	0.001189	0.936085
s0088	5	1	4	deep	0.0109037	11.9432	0.0101576	11.1474	0.0104741	11.4289	0.0004296	0.345901	-0.000317	-0.255270
s0088	5	1	5	deep	0.0126234	14.8085	0.0113721	13.3664	0.0122199	14.2805	0.0004035	0.347964	-0.000848	-0.732253
s0088	5	1	6	deep	0.0143480	17.8414	0.0122059	15.2072	0.0140879	17.4512	0.0002601	0.237745	-0.001882	-1.722995
s0088	5	1	7	deep	0.0162544	20.4385	0.0133757	16.8515	0.0154509	19.3542	0.0008035	0.742621	-0.002075	-1.921182
s0088	5	1	8	middle	0.0186617	23.9585	0.0157444	20.2523	0.0177817	22.7417	0.0008800	0.830414	-0.002037	-1.925831
s0088	5	1	9	middle	0.0198548	24.9875	0.0168249	21.2155	0.0190454	23.8775	0.0008094	0.748748	-0.002220	-2.057501
s0088	5	1	10	middle	0.0221692	28.0896	0.0189037	23.9986	0.0211686	26.7197	0.0010006	0.931873	-0.002265	-2.112895
s0088	5	1	11	middle	0.0224339	27.8165	0.0199556	24.7915	0.0210469	25.9972	0.0013870	1.264096	-0.001091	-0.996328
s0088	5	1	12	middle	0.0257258	31.6182	0.0229944	28.3160	0.0247181	30.2639	0.0010077	0.910374	-0.001724	-1.559795
s0088	5	1	13	middle	0.0266750	31.8906	0.0236969	28.3851	0.0275894	32.8580	-0.0009143	-0.803496	-0.003892	-3.426235
s0088	5	1	14	middle	0.0294721	34.7595	0.0255323	30.1712	0.0277320	32.5825	0.0017401	1.508553	-0.002200	-1.910145
s0088	5	1	15	superficial	0.0289665	33.2428	0.0240460	27.6494	0.0264000	30.1819	0.0025665	2.164998	-0.002354	-1.989064
s0088	5	1	16	superficial	0.0291118	32.6896	0.0234270	26.3571	0.0267281	29.8986	0.0023836	1.967427	-0.003301	-2.729282
s0088	5	1	17	superficial	0.0279234	30.1663	0.0227523	24.6274	0.0259664	27.9451	0.0019570	1.554030	-0.003214	-2.556570
s0088	5	1	18	superficial	0.0250032	25.6328	0.0198363	20.3751	0.0222475	22.7208	0.0027556	2.076543	-0.002411	-1.820057
s0088	5	1	19	superficial	0.0226317	23.0972	0.0192310	19.6646	0.0214914	21.8499	0.0011402	0.855363	-0.002260	-1.698555
s0088	5	1	20	superficial	0.0224301	21.0394	0.0207485	19.4998	0.0224137	20.9439	0.0000164	0.011288	-0.001665	-1.150049
s0088	5	1	21	superficial	0.0180583	17.5905	0.0160142	15.6295	0.0171697	16.6611	0.0008886	0.636269	-0.001155	-0.828717
s0088	5	2	1	deep	0.0115371	8.3728	0.0096066	6.9932	0.0105101	7.6434	0.0010269	0.550129	-0.000904	-0.484080
s0088	5	2	2	deep	0.0125128	9.6626	0.0115437	8.9415	0.0111101	8.5973	0.0014027	0.799534	0.000434	0.247172
s0088	5	2	3	deep	0.0143416	11.6355	0.0119836	9.7521	0.0121742	9.8977	0.0021674	1.297967	-0.000191	-0.114205
s0088	5	2	4	deep	0.0153451	12.5630	0.0135646	11.1393	0.0143051	11.7359	0.0010401	0.628529	-0.000740	-0.447549
s0088	5	2	5	deep	0.0148771	11.7828	0.0139431	11.0769	0.0138927	11.0261	0.0009843	0.575444	0.000050	0.029462
s0088	5	2	6	deep	0.0145129	11.1357	0.0143092	11.0129	0.0141736	10.8980	0.0003393	0.192143	0.000136	0.076772
s0088	5	2	7	deep	0.0155008	10.2618	0.0152340	10.1160	0.0149374	9.9094	0.0005634	0.275309	0.000297	0.144976
s0088	5	2	8	middle	0.0168620	11.2667	0.0164596	11.0315	0.0160708	10.7605	0.0007912	0.390224	0.000389	0.191813
s0088	5	2	9	middle	0.0175997	9.7856	0.0174385	9.7255	0.0169937	9.4683	0.0006060	0.248701	0.000445	0.182550
s0088	5	2	10	middle	0.0187167	9.4949	0.0176377	8.9748	0.0179826	9.1415	0.0007341	0.274883	-0.000345	-0.129154
s0088	5	2	11	middle	0.0200304	9.5820	0.0189620	9.0986	0.0192280	9.2173	0.0008024	0.283333	-0.000266	-0.093936
s0088	5	2	12	middle	0.0211182	9.2524	0.0198021	8.7024	0.0203803	8.9477	0.0007379	0.238633	-0.000578	-0.187016
s0088	5	2	13	middle	0.0214442	8.3999	0.0199757	7.8486	0.0203313	7.9806	0.0011129	0.321784	-0.000356	-0.102831
s0088	5	2	14	middle	0.0231241	9.0012	0.0202928	7.9232	0.0209988	8.1909	0.0021253	0.610642	-0.000706	-0.202889
s0088	5	2	15	superficial	0.0226615	9.0575	0.0202267	8.1090	0.0206209	8.2590	0.0020406	0.602037	-0.000394	-0.116313
s0088	5	2	16	superficial	0.0206871	8.6435	0.0185847	7.7888	0.0180116	7.5413	0.0026755	0.825164	0.000573	0.176776
s0088	5	2	17	superficial	0.0198806	8.4313	0.0171996	7.3165	0.0162018	6.8854	0.0036788	1.151622	0.000998	0.312380
s0088	5	2	18	superficial	0.0177143	8.2694	0.0157905	7.3939	0.0128122	5.9935	0.0049020	1.689140	0.002978	1.026401
s0088	5	2	19	superficial	0.0141841	7.9215	0.0127193	7.1252	0.0091935	5.1451	0.0049906	2.057304	0.003526	1.453670
s0088	5	2	20	superficial	0.0106155	5.6055	0.0098811	5.2336	0.0058418	3.0911	0.0047737	1.860645	0.004039	1.574599
s0088	5	2	21	superficial	0.0116755	7.1539	0.0096128	5.9080	0.0065835	4.0423	0.0050920	2.302988	0.003029	1.370261
s0102	6	1	1	deep	0.0059316	3.8944	0.0062464	4.0903	0.0069990	4.5840	-0.0010674	-0.516718	-0.000753	-0.363956
s0102	6	1	2	deep	0.0076351	5.2664	0.0074143	5.1007	0.0079791	5.4902	-0.0003441	-0.174995	-0.000565	-0.286970
s0102	6	1	3	deep	0.0088316	6.0723	0.0090093	6.1783	0.0090633	6.2164	-0.0002317	-0.117474	-0.000054	-0.027365
s0102	6	1	4	deep	0.0090456	6.1707	0.0088468	6.0193	0.0096291	6.5526	-0.0005835	-0.293472	-0.000782	-0.393024
s0102	6	1	5	deep	0.0108717	7.7689	0.0112903	8.0468	0.0105176	7.4974	0.0003541	0.186592	0.000773	0.406707
s0102	6	1	6	deep	0.0122298	8.6479	0.0125489	8.8502	0.0119795	8.4500	0.0002504	0.130538	0.000569	0.296565
s0102	6	1	7	deep	0.0131395	9.0826	0.0133344	9.1932	0.0129125	8.9038	0.0002270	0.115677	0.000422	0.214808
s0102	6	1	8	middle	0.0158381	11.1306	0.0158395	11.1024	0.0160159	11.2280	-0.0001779	-0.092172	-0.000176	-0.091308
s0102	6	1	9	middle	0.0182655	12.1856	0.0184188	12.2556	0.0181327	12.0673	0.0001328	0.065305	0.000286	0.140566
s0102	6	1	10	middle	0.0225642	13.7442	0.0227558	13.8246	0.0222734	13.5338	0.0002908	0.130592	0.000482	0.216402
s0102	6	1	11	middle	0.0219847	14.2569	0.0226266	14.6348	0.0218968	14.1651	0.0000879	0.042024	0.000730	0.348611
s0102	6	1	12	middle	0.0246107	15.9305	0.0258120	16.6643	0.0245545	15.8551	0.0000562	0.026830	0.001258	0.599526
s0102	6	1	13	middle	0.0252042	15.1623	0.0250370	15.0223	0.0243138	14.5908	0.0008904	0.394936	0.000723	0.320447
s0102	6	1	14	middle	0.0244719	15.7549	0.0245778	15.7816	0.0232415	14.9261	0.0012304	0.584061	0.001336	0.633610
s0102	6	1	15	superficial	0.0246554	14.9283	0.0253682	15.3196	0.0239269	14.4517	0.0007285	0.325231	0.001441	0.642755
s0102	6	1	16	superficial	0.0230503	14.0405	0.0233798	14.2039	0.0215318	13.0834	0.0015185	0.681983	0.001848	0.829099
s0102	6	1	17	superficial	0.0224117	13.5840	0.0234737	14.1904	0.0209621	12.6742	0.0014496	0.647836	0.002512	1.121255
s0102	6	1	18	superficial	0.0188344	11.9102	0.0188470	11.8869	0.0176846	11.1557	0.0011498	0.536093	0.001162	0.541374
s0102	6	1	19	superficial	0.0202774	10.8262	0.0204941	10.9133	0.0192110	10.2317	0.0010664	0.419805	0.001283	0.504574
s0102	6	1	20	superficial	0.0172040	12.1203	0.0171273	12.0346	0.0157636	11.0783	0.0014404	0.748200	0.001364	0.707596
s0102	6	1	21	superficial	0.0147736	10.3206	0.0151915	10.5847	0.0140940	9.8217	0.0006796	0.350043	0.001097	0.564682
s0103	7	1	1	deep	0.0143204	9.6597	0.0120903	8.2024	0.0095897	6.4573	0.0047307	2.343837	0.002501	1.249384
s0103	7	1	2	deep	0.0180472	10.6741	0.0154461	9.1883	0.0120809	7.1328	0.0059663	2.591869	0.003365	1.474274
s0103	7	1	3	deep	0.0184804	12.1931	0.0168598	11.1880	0.0136839	9.0126	0.0047965	2.324430	0.003176	1.552121
s0103	7	1	4	deep	0.0198453	12.4049	0.0178676	11.2331	0.0157355	9.8187	0.0041098	1.886904	0.002132	0.987205
s0103	7	1	5	deep	0.0217427	13.7174	0.0195534	12.4074	0.0185282	11.6689	0.0032145	1.489564	0.001025	0.479117
s0103	7	1	6	deep	0.0235667	14.2765	0.0215040	13.1021	0.0210786	12.7469	0.0024881	1.107099	0.000425	0.190922
s0103	7	1	7	deep	0.0255435	15.0248	0.0235992	13.9612	0.0233620	13.7176	0.0021814	0.942445	0.000237	0.103337
s0103	7	1	8	middle	0.0272348	14.4525	0.0249460	13.3143	0.0253338	13.4201	0.0019010	0.740959	-0.000388	-0.152423
s0103	7	1	9	middle	0.0289200	14.7519	0.0260629	13.3712	0.0275795	14.0435	0.0013405	0.502224	-0.001517	-0.573018
s0103	7	1	10	middle	0.0295292	15.0081	0.0272432	13.9262	0.0285049	14.4622	0.0010244	0.382406	-0.001262	-0.474976
s0103	7	1	11	middle	0.0315005	15.7829	0.0280119	14.1159	0.0299736	14.9915	0.0015269	0.561902	-0.001962	-0.728046
s0103	7	1	12	middle	0.0329377	15.2605	0.0289637	13.4967	0.0312418	14.4495	0.0016959	0.577119	-0.002278	-0.781826
s0103	7	1	13	middle	0.0339649	16.0446	0.0301173	14.3092	0.0324096	15.2832	0.0015553	0.539634	-0.002292	-0.802080
s0103	7	1	14	middle	0.0335117	15.8395	0.0296905	14.1144	0.0321771	15.1822	0.0013346	0.463311	-0.002487	-0.870573
s0103	7	1	15	superficial	0.0331188	15.2035	0.0292495	13.5047	0.0318862	14.6120	0.0012326	0.415593	-0.002637	-0.896574
s0103	7	1	16	superficial	0.0314786	14.3889	0.0267267	12.2872	0.0298443	13.6179	0.0016344	0.548719	-0.003118	-1.055545
s0103	7	1	17	superficial	0.0288717	13.6163	0.0259600	12.3137	0.0288298	13.5727	0.0000418	0.014495	-0.002870	-1.002529
s0103	7	1	18	superficial	0.0278389	13.1482	0.0223753	10.6288	0.0252686	11.9134	0.0025703	0.891628	-0.002893	-1.012194
s0103	7	1	19	superficial	0.0260243	12.5874	0.0215951	10.5053	0.0248997	12.0223	0.0011246	0.399531	-0.003305	-1.183909
s0103	7	1	20	superficial	0.0204114	9.7684	0.0154708	7.4466	0.0191860	9.1659	0.0012255	0.430769	-0.003715	-1.316980
s0103	7	1	21	superficial	0.0196723	9.7345	0.0162589	8.0919	0.0176985	8.7425	0.0019738	0.717372	-0.001440	-0.527661
s0108	8	1	1	deep	0.0108930	6.7377	0.0100322	6.2528	0.0101903	6.2885	0.0007027	0.324056	-0.000158	-0.072476
s0108	8	1	2	deep	0.0131635	10.1700	0.0121428	9.4532	0.0131135	10.1079	0.0000500	0.028800	-0.000971	-0.555935
s0108	8	1	3	deep	0.0139193	10.7608	0.0131827	10.2693	0.0137193	10.5816	0.0002000	0.115275	-0.000537	-0.307495
s0108	8	1	4	deep	0.0163081	13.6014	0.0146119	12.2801	0.0161081	13.4035	0.0002000	0.124363	-0.001496	-0.924940
s0108	8	1	5	deep	0.0173211	14.1650	0.0162520	13.3925	0.0170112	13.8794	0.0003099	0.188927	-0.000759	-0.460192
s0108	8	1	6	deep	0.0195200	16.7154	0.0183730	15.8535	0.0194641	16.6288	0.0000559	0.035719	-0.001091	-0.692590
s0108	8	1	7	deep	0.0216806	18.5339	0.0215620	18.5736	0.0219324	18.7057	-0.0002518	-0.160499	-0.000370	-0.234721
s0108	8	1	8	middle	0.0223838	19.0223	0.0243179	20.8242	0.0232797	19.7377	-0.0008958	-0.567578	0.001038	0.654032
s0108	8	1	9	middle	0.0241170	20.5263	0.0260127	22.3094	0.0249860	21.2166	-0.0008690	-0.551444	0.001027	0.647730
s0108	8	1	10	middle	0.0261186	21.4591	0.0272427	22.5541	0.0269348	22.0784	-0.0008161	-0.499914	0.000308	0.187517
s0108	8	1	11	middle	0.0270449	21.8328	0.0286514	23.3067	0.0281356	22.6607	-0.0010907	-0.656477	0.000516	0.308658
s0108	8	1	12	middle	0.0294614	22.8492	0.0306871	23.9819	0.0301868	23.3574	-0.0007254	-0.419427	0.000500	0.287618
s0108	8	1	13	middle	0.0299376	22.0306	0.0311268	23.0811	0.0307055	22.5433	-0.0007679	-0.421280	0.000421	0.229834
s0108	8	1	14	middle	0.0299908	21.1434	0.0314686	22.3550	0.0306522	21.5596	-0.0006614	-0.347630	0.000816	0.426637
s0108	8	1	15	superficial	0.0298051	20.5829	0.0313636	21.8250	0.0298520	20.5676	-0.0000469	-0.024168	0.001512	0.773747
s0108	8	1	16	superficial	0.0289330	18.7371	0.0299940	19.5730	0.0275450	17.7970	0.0013880	0.670139	0.002449	1.175607
s0108	8	1	17	superficial	0.0272504	16.6661	0.0285888	17.6184	0.0259494	15.8335	0.0013011	0.593247	0.002639	1.196553
s0108	8	1	18	superficial	0.0259870	14.6558	0.0269628	15.3227	0.0241143	13.5683	0.0018727	0.787395	0.002848	1.190771
s0108	8	1	19	superficial	0.0253887	13.8982	0.0259088	14.2915	0.0238547	13.0282	0.0015339	0.626045	0.002054	0.833484
s0108	8	1	20	superficial	0.0246511	13.0067	0.0242656	12.9014	0.0222822	11.7296	0.0023689	0.931889	0.001983	0.775725
s0108	8	1	21	superficial	0.0218065	11.5413	0.0210784	11.2413	0.0192713	10.1758	0.0025352	1.000388	0.001807	0.708940
s0108	8	2	1	deep	0.0174084	17.7907	0.0162215	16.5151	0.0164573	16.7301	0.0009511	0.716121	-0.000236	-0.176061
s0108	8	2	2	deep	0.0193703	20.1376	0.0179952	18.6374	0.0192459	19.9029	0.0001244	0.095283	-0.001251	-0.950033
s0108	8	2	3	deep	0.0221481	21.2454	0.0207728	19.8510	0.0214457	20.4633	0.0007024	0.496392	-0.000673	-0.471601
s0108	8	2	4	deep	0.0249897	23.7177	0.0232909	22.0218	0.0244408	23.0745	0.0005490	0.383858	-0.001150	-0.797468
s0108	8	2	5	deep	0.0258258	24.4522	0.0244261	23.0397	0.0252851	23.8142	0.0005407	0.377185	-0.000859	-0.594262
s0108	8	2	6	deep	0.0277286	25.4986	0.0260790	23.8910	0.0268920	24.5991	0.0008366	0.566795	-0.000813	-0.546325
s0108	8	2	7	deep	0.0288440	25.5600	0.0271897	24.0029	0.0284016	25.0354	0.0004424	0.288823	-0.001212	-0.784741
s0108	8	2	8	middle	0.0299118	27.1332	0.0288028	26.0286	0.0298673	26.9502	0.0000445	0.029750	-0.001064	-0.705566
s0108	8	2	9	middle	0.0314957	27.5805	0.0305075	26.6142	0.0320110	27.8843	-0.0005154	-0.332489	-0.001504	-0.962102
s0108	8	2	10	middle	0.0327191	27.4978	0.0327269	27.4004	0.0338340	28.2849	-0.0011148	-0.690275	-0.001107	-0.679826
s0108	8	2	11	middle	0.0333566	28.1090	0.0342660	28.7663	0.0346981	29.0856	-0.0013415	-0.832860	-0.000432	-0.266031
s0108	8	2	12	middle	0.0345854	30.0803	0.0355768	30.8257	0.0355791	30.7817	-0.0009937	-0.636727	-0.000002	-0.001455
s0108	8	2	13	middle	0.0357572	28.1169	0.0363780	28.4970	0.0358500	28.0415	-0.0000928	-0.053778	0.000528	0.303340
s0108	8	2	14	middle	0.0364613	30.0240	0.0367429	30.1414	0.0358978	29.4042	0.0005636	0.341892	0.000845	0.508494
s0108	8	2	15	superficial	0.0357937	28.3788	0.0364557	28.7944	0.0349614	27.5730	0.0008323	0.486161	0.001494	0.865675
s0108	8	2	16	superficial	0.0358705	26.1083	0.0364956	26.4629	0.0347292	25.1445	0.0011413	0.612026	0.001766	0.939471
s0108	8	2	17	superficial	0.0358703	27.1920	0.0359430	27.1442	0.0337323	25.4367	0.0021379	1.194032	0.002211	1.224542
s0108	8	2	18	superficial	0.0342934	24.4268	0.0344565	24.4502	0.0324597	22.9989	0.0018337	0.962277	0.001997	1.039311
s0108	8	2	19	superficial	0.0327599	20.3503	0.0323864	20.0423	0.0301972	18.6596	0.0025627	1.172839	0.002189	0.993712
s0108	8	2	20	superficial	0.0316950	19.0131	0.0306962	18.3445	0.0278402	16.6127	0.0038548	1.703667	0.002856	1.251925
s0108	8	2	21	superficial	0.0281170	17.4422	0.0256547	15.8546	0.0223411	13.7862	0.0057759	2.639796	0.003314	1.502012
s0109	9	1	1	deep	0.0128125	8.3019	0.0089579	5.7797	0.0095515	6.1649	0.0032610	1.558992	-0.000594	-0.282550
s0109	9	1	2	deep	0.0141592	8.5796	0.0086506	5.2195	0.0126372	7.6276	0.0015220	0.680444	-0.003987	-1.774656
s0109	9	1	3	deep	0.0176193	12.6051	0.0161820	11.5278	0.0161009	11.4741	0.0015184	0.801496	0.000081	0.042641
s0109	9	1	4	deep	0.0202048	13.8541	0.0180241	12.3064	0.0191975	13.1122	0.0010073	0.509583	-0.001173	-0.591101
s0109	9	1	5	deep	0.0193257	13.8043	0.0189682	13.4915	0.0183110	13.0287	0.0010147	0.534766	0.000657	0.344892
s0109	9	1	6	deep	0.0208656	15.4817	0.0204678	15.1222	0.0205052	15.1551	0.0003604	0.197282	-0.000037	-0.020394
s0109	9	1	7	deep	0.0216189	15.4394	0.0210820	14.9922	0.0213622	15.1968	0.0002567	0.135254	-0.000280	-0.146997
s0109	9	1	8	middle	0.0217836	16.2446	0.0214652	15.9392	0.0218798	16.2529	-0.0000962	-0.052951	-0.000415	-0.227163
s0109	9	1	9	middle	0.0251465	18.4744	0.0246983	18.0683	0.0256153	18.7457	-0.0004688	-0.254111	-0.000917	-0.494902
s0109	9	1	10	middle	0.0228143	16.2355	0.0231007	16.3696	0.0224192	15.8923	0.0003951	0.207431	0.000682	0.356299
s0109	9	1	11	middle	0.0224807	16.7525	0.0253228	18.7904	0.0247204	18.3498	-0.0022397	-1.231405	0.000602	0.329780
s0109	9	1	12	middle	0.0241500	17.8453	0.0263425	19.3829	0.0239437	17.6240	0.0002062	0.112447	0.002399	1.302204
s0109	9	1	13	middle	0.0263792	18.0860	0.0295553	20.1778	0.0269788	18.4253	-0.0005995	-0.303281	0.002577	1.297773
s0109	9	1	14	middle	0.0278491	18.5891	0.0300710	19.9870	0.0287476	19.1143	-0.0008985	-0.442516	0.001323	0.648931
s0109	9	1	15	superficial	0.0287036	17.7135	0.0299228	18.3876	0.0285038	17.5218	0.0001997	0.090945	0.001419	0.643297
s0109	9	1	16	superficial	0.0305056	17.8118	0.0298278	17.3422	0.0285747	16.6195	0.0019309	0.831833	0.001253	0.537522
s0109	9	1	17	superficial	0.0317308	17.6106	0.0300867	16.6273	0.0275918	15.2540	0.0041390	1.694861	0.002495	1.017245
s0109	9	1	18	superficial	0.0321497	15.4521	0.0267918	12.8224	0.0245413	11.7495	0.0076084	2.698063	0.002251	0.794640
s0109	9	1	19	superficial	0.0299376	14.2438	0.0239998	11.3703	0.0239241	11.3384	0.0060134	2.110957	0.000076	0.026466
s0109	9	1	20	superficial	0.0303799	14.3393	0.0197319	9.2740	0.0174524	8.2055	0.0129275	4.501967	0.002280	0.790445
s0109	9	1	21	superficial	0.0230824	10.8912	0.0196216	9.2190	0.0191503	9.0008	0.0039320	1.368869	0.000471	0.163351
s0109	9	2	1	deep	0.0083303	6.5908	0.0095702	7.5933	0.0112495	8.9472	-0.0029192	-1.711857	-0.001679	-0.988147
s0109	9	2	2	deep	0.0115007	9.5340	0.0110546	9.1903	0.0139737	11.6451	-0.0024730	-1.519506	-0.002919	-1.799708
s0109	9	2	3	deep	0.0128027	10.6249	0.0119582	9.9524	0.0151023	12.5993	-0.0022996	-1.414507	-0.003144	-1.940517
s0109	9	2	4	deep	0.0153584	11.9585	0.0142121	11.0975	0.0173627	13.5902	-0.0020042	-1.156647	-0.003151	-1.824378
s0109	9	2	5	deep	0.0173715	13.8738	0.0153702	12.3104	0.0184526	14.8147	-0.0010811	-0.639947	-0.003082	-1.830820
s0109	9	2	6	deep	0.0204834	16.2136	0.0173911	13.8051	0.0210648	16.7616	-0.0005814	-0.341079	-0.003674	-2.162620
s0109	9	2	7	deep	0.0249705	17.7081	0.0216752	15.4150	0.0264906	18.8850	-0.0015201	-0.798997	-0.004815	-2.539699
s0109	9	2	8	middle	0.0270679	18.6244	0.0227759	15.7159	0.0267099	18.4748	0.0003580	0.182568	-0.003934	-2.013077
s0109	9	2	9	middle	0.0351492	18.8177	0.0311091	16.7022	0.0361226	19.4405	-0.0009733	-0.386220	-0.005013	-1.996116
s0109	9	2	10	middle	0.0406278	21.1322	0.0363182	18.9445	0.0399934	20.9117	0.0006344	0.244556	-0.003675	-1.421694
s0109	9	2	11	middle	0.0462873	19.2906	0.0417597	17.4533	0.0465725	19.5116	-0.0002852	-0.088100	-0.004813	-1.491693
s0109	9	2	12	middle	0.0463002	19.7717	0.0404982	17.3433	0.0445970	19.1445	0.0017033	0.539093	-0.004099	-1.301711
s0109	9	2	13	middle	0.0517498	20.3567	0.0452850	17.8644	0.0501180	19.8184	0.0016318	0.475775	-0.004833	-1.413881
s0109	9	2	14	middle	0.0530293	18.0827	0.0476305	16.2880	0.0504559	17.2956	0.0025735	0.650415	-0.002825	-0.716505
s0109	9	2	15	superficial	0.0540769	18.9197	0.0466966	16.3841	0.0518288	18.2285	0.0022481	0.582959	-0.005132	-1.335390
s0109	9	2	16	superficial	0.0529084	19.6226	0.0447481	16.6434	0.0488114	18.1983	0.0040970	1.126215	-0.004063	-1.120764
s0109	9	2	17	superficial	0.0495585	18.5339	0.0422573	15.8484	0.0464237	17.4528	0.0031349	0.868947	-0.004166	-1.158795
s0109	9	2	18	superficial	0.0449617	17.0251	0.0380849	14.4622	0.0437696	16.6608	0.0011921	0.334567	-0.005685	-1.600861
s0109	9	2	19	superficial	0.0352399	18.5497	0.0251249	13.2630	0.0310150	16.4116	0.0042249	1.648327	-0.005890	-2.305816
s0109	9	2	20	superficial	0.0298459	14.1610	0.0244198	11.6195	0.0318432	15.1881	-0.0019973	-0.702394	-0.007423	-2.619471
s0109	9	2	21	superficial	0.0223065	14.9432	0.0136884	9.1960	0.0205733	13.8546	0.0017332	0.860586	-0.006885	-3.430107
s0110	10	1	1	deep	0.0165697	13.2132	0.0146182	11.6587	0.0165666	13.1421	0.0000031	0.001801	-0.001948	-1.141609
s0110	10	1	2	deep	0.0187766	14.8306	0.0172647	13.6384	0.0184773	14.5184	0.0002992	0.173333	-0.001213	-0.703743
s0110	10	1	3	deep	0.0202064	15.6152	0.0188948	14.6037	0.0200651	15.4254	0.0001413	0.080103	-0.001170	-0.664456
s0110	10	1	4	deep	0.0229839	16.5205	0.0218968	15.7413	0.0225359	16.1143	0.0004481	0.236181	-0.000639	-0.337526
s0110	10	1	5	deep	0.0248762	17.5085	0.0241914	17.0289	0.0244925	17.1489	0.0003837	0.198050	-0.000301	-0.155719
s0110	10	1	6	deep	0.0291435	18.7015	0.0285365	18.3146	0.0284976	18.1920	0.0006459	0.303966	0.000039	0.018356
s0110	10	1	7	deep	0.0300934	18.8715	0.0296763	18.6126	0.0297071	18.5324	0.0003863	0.177661	-0.000031	-0.014222
s0110	10	1	8	middle	0.0328230	19.5419	0.0326042	19.4144	0.0319054	18.8969	0.0009176	0.400634	0.000699	0.305688
s0110	10	1	9	middle	0.0356271	20.0117	0.0356461	20.0252	0.0347620	19.4243	0.0008651	0.356340	0.000884	0.364872
s0110	10	1	10	middle	0.0376891	20.4479	0.0378582	20.5426	0.0369755	19.9565	0.0007136	0.283916	0.000883	0.351870
s0110	10	1	11	middle	0.0405643	20.9516	0.0415959	21.4874	0.0397409	20.4195	0.0008234	0.311897	0.001855	0.703986
s0110	10	1	12	middle	0.0417460	20.9682	0.0421625	21.1803	0.0412378	20.6052	0.0005082	0.187188	0.000925	0.341244
s0110	10	1	13	middle	0.0411807	20.5116	0.0415291	20.6879	0.0406601	20.1469	0.0005207	0.190193	0.000869	0.318034
s0110	10	1	14	middle	0.0418288	20.3192	0.0427024	20.7464	0.0409724	19.7996	0.0008564	0.305101	0.001730	0.617478
s0110	10	1	15	superficial	0.0411362	19.7919	0.0421277	20.2718	0.0403840	19.3290	0.0007523	0.265425	0.001744	0.616455
s0110	10	1	16	superficial	0.0388330	19.2770	0.0393543	19.5385	0.0382237	18.8759	0.0006093	0.221804	0.001131	0.412359
s0110	10	1	17	superficial	0.0381662	18.8605	0.0389219	19.2368	0.0375146	18.4422	0.0006516	0.236130	0.001407	0.510969
s0110	10	1	18	superficial	0.0363360	18.4164	0.0367360	18.6218	0.0356564	17.9780	0.0006796	0.252594	0.001080	0.402039
s0110	10	1	19	superficial	0.0336588	17.5679	0.0350698	18.3069	0.0330271	17.1485	0.0006317	0.241812	0.002043	0.783381
s0110	10	1	20	superficial	0.0294618	16.4943	0.0307395	17.2120	0.0294779	16.4174	-0.0000160	-0.006579	0.001262	0.518983
s0110	10	1	21	superficial	0.0244748	12.8712	0.0244049	12.8363	0.0225413	11.7927	0.0019335	0.745697	0.001864	0.720140
