# Supplementary material for: Layer-specific, retinotopically-diffuse modulation in human visual cortex in response to viewing emotionally expressive faces
Source: Nat Commun. 2022 Oct 22;13:6302. doi: 10.1038/s41467-022-33580-7 (PMC9588045; doi:10.1038/s41467-022-33580-7)
Supplement: Supplementary file 4 — Source Data [file 41467_2022_33580_MOESM4_ESM.zip › Fig.4_eccentricity.csv]

SubNo	SubjID	ROI	Fearful	Neutral	Beta(Fearful-Neutral)	tStat
19	S1 (3T)	ecc_0.5-2	0.7601	0.7479	0.0122	0.1617
	S1 (3T)	ecc_2.5-6	0.057	-0.0331	0.0901	1.1351
	S1 (3T)	ecc_6-15	-0.0756	-0.2615	0.1859	2.3229
	S1 (3T)	ecc_15-36	-0.0329	-0.1497	0.1168	1.864
	S1 (3T)	ecc_36-88	-0.0701	-0.1845	0.1144	1.833
	S1 (7T)	ecc_0.5-2	2.8327	2.76	0.0727	0.5855
	S1 (7T)	ecc_2.5-6	1.056	0.8136	0.2423	2.4024
	S1 (7T)	ecc_6-15	0.4291	0.0711	0.358	3.937
	S1 (7T)	ecc_15-36	0.6129	0.3243	0.2886	3.0649
	S1 (7T)	ecc_36-88	0.5094	0.2553	0.2541	2.3723
55	S2 (7T)	ecc_0.5-2	3.0925	2.7849	0.3076	2.1537
	S2 (7T)	ecc_2.5-6	1.0048	0.7681	0.2367	1.8986
	S2 (7T)	ecc_6-15	-0.1024	-0.2406	0.1382	1.0798
	S2 (7T)	ecc_15-36	0.1792	0.0057	0.1735	1.296
	S2 (7T)	ecc_36-88	0.1246	-0.0821	0.2067	1.3477
57	S3 (3T)	ecc_0.5-2	1.2497	1.1478	0.1019	1.2045
	S3 (3T)	ecc_2.5-6	-0.1103	-0.1625	0.0523	0.5749
	S3 (3T)	ecc_6-15	-0.3217	-0.3517	0.03	0.31
	S3 (3T)	ecc_15-36	-0.4363	-0.4956	0.0593	0.5158
	S3 (3T)	ecc_36-88	-0.6872	-0.7695	0.0823	0.6924
	S3 (7T)	ecc_0.5-2	3.5902	3.5368	0.0534	0.4313
	S3 (7T)	ecc_2.5-6	-0.8021	-1.0327	0.2306	2.6811
	S3 (7T)	ecc_6-15	-0.6235	-0.8724	0.2489	2.7275
	S3 (7T)	ecc_15-36	-0.4839	-0.7784	0.2945	2.6173
	S3 (7T)	ecc_36-88	-0.5684	-0.8229	0.2545	2.3598
63	S4 (3T)	ecc_0.5-2	1.5563	1.4401	0.1162	1.9175
	S4 (3T)	ecc_2.5-6	0.4143	0.3834	0.0309	0.5095
	S4 (3T)	ecc_6-15	-0.6246	-0.5391	-0.0855	-1.039
	S4 (3T)	ecc_15-36	-0.6416	-0.5195	-0.1221	-1.4065
	S4 (3T)	ecc_36-88	-0.536	-0.4387	-0.0973	-1.3339
	S4 (7T)	ecc_0.5-2	3.7465	3.7479	-0.0014	-0.0086
	S4 (7T)	ecc_2.5-6	0.1628	0.1152	0.0476	0.347
	S4 (7T)	ecc_6-15	-0.8299	-0.9411	0.1112	0.8156
	S4 (7T)	ecc_15-36	-0.4687	-0.6581	0.1894	1.3265
	S4 (7T)	ecc_36-88	-0.3634	-0.396	0.0326	0.2556
67	S5 (3T)	ecc_0.5-2	1.2641	1.2022	0.0619	0.8354
	S5 (3T)	ecc_2.5-6	-0.1334	-0.3675	0.234	2.3309
	S5 (3T)	ecc_6-15	-0.495	-0.7434	0.2484	2.9311
	S5 (3T)	ecc_15-36	-0.5545	-0.7174	0.1629	2.5523
	S5 (3T)	ecc_36-88	-0.3499	-0.5326	0.1827	3.1959
68	S6 (3T)	ecc_0.5-2	1.4672	1.4635	0.0036	0.0796
	S6 (3T)	ecc_2.5-6	0.5104	0.291	0.2193	2.8355
	S6 (3T)	ecc_6-15	-0.0843	-0.198	0.1137	1.5063
	S6 (3T)	ecc_15-36	0.0308	-0.0554	0.0862	1.1194
	S6 (3T)	ecc_36-88	-0.0559	-0.1443	0.0884	1.3162
69	S7 (3T)	ecc_0.5-2	1.3843	1.3372	0.0471	1.7047
	S7 (3T)	ecc_2.5-6	-0.2156	-0.2613	0.0457	1.2164
	S7 (3T)	ecc_6-15	-0.8047	-0.8502	0.0455	0.995
	S7 (3T)	ecc_15-36	-0.5067	-0.5306	0.0239	0.5881
	S7 (3T)	ecc_36-88	-0.4846	-0.492	0.0075	0.1781
76	S8 (7T)	ecc_0.5-2	3.6423	3.5529	0.0894	0.6645
	S8 (7T)	ecc_2.5-6	-0.5015	-0.5357	0.0342	0.301
	S8 (7T)	ecc_6-15	-0.6969	-0.8183	0.1214	0.9741
	S8 (7T)	ecc_15-36	-0.6516	-0.7661	0.1144	0.9069
	S8 (7T)	ecc_36-88	-0.6334	-0.7311	0.0977	0.6712
77	S9 (3T)	ecc_0.5-2	0.8506	0.782	0.0686	0.822
	S9 (3T)	ecc_2.5-6	-0.1743	-0.2079	0.0336	0.5198
	S9 (3T)	ecc_6-15	-0.1403	-0.1757	0.0355	0.6377
	S9 (3T)	ecc_15-36	-0.1137	-0.1395	0.0258	0.5338
	S9 (3T)	ecc_36-88	-0.1607	-0.1783	0.0176	0.315
	S9 (7T)	ecc_0.5-2	2.6058	2.4153	0.1904	2.8095
	S9 (7T)	ecc_2.5-6	-0.387	-0.5197	0.1327	2.551
	S9 (7T)	ecc_6-15	-0.0794	-0.1997	0.1203	2.3025
	S9 (7T)	ecc_15-36	0.0088	-0.1371	0.1459	2.4397
	S9 (7T)	ecc_36-88	0.0972	-0.023	0.1202	2.3186
84	S10 (3T)	ecc_0.5-2	0.8857	0.8076	0.0781	0.7909
	S10 (3T)	ecc_2.5-6	-0.3801	-0.4575	0.0774	1.1892
	S10 (3T)	ecc_6-15	-0.6876	-0.736	0.0484	0.5369
	S10 (3T)	ecc_15-36	-0.3456	-0.4673	0.1217	1.2813
	S10 (3T)	ecc_36-88	-0.2101	-0.2427	0.0326	0.4795
85	S11 (7T)	ecc_0.5-2	2.7302	2.6085	0.1217	0.9922
	S11 (7T)	ecc_2.5-6	-0.5602	-0.7682	0.208	1.7808
	S11 (7T)	ecc_6-15	-2.6271	-2.8397	0.2126	1.5289
	S11 (7T)	ecc_15-36	-2.5747	-2.7206	0.1459	0.8479
	S11 (7T)	ecc_36-88	-2.0895	-2.1715	0.082	0.4713
86	S12 (3T)	ecc_0.5-2	1.3443	1.1369	0.2075	1.7774
	S12 (3T)	ecc_2.5-6	0.2329	0.0922	0.1407	1.6561
	S12 (3T)	ecc_6-15	0.0344	-0.1002	0.1347	1.4173
	S12 (3T)	ecc_15-36	0.2798	0.1315	0.1484	1.9384
	S12 (3T)	ecc_36-88	0.3492	0.2072	0.142	2.3452
87	S13 (3T)	ecc_0.5-2	0.6078	0.5425	0.0653	1.4643
	S13 (3T)	ecc_2.5-6	-0.3471	-0.4176	0.0705	1.7317
	S13 (3T)	ecc_6-15	-0.4591	-0.5046	0.0456	0.8269
	S13 (3T)	ecc_15-36	-0.4846	-0.5353	0.0507	0.7021
	S13 (3T)	ecc_36-88	-0.4675	-0.5249	0.0574	1.0177
88	S14 (3T)	ecc_0.5-2	1.9505	1.8397	0.1109	1.0831
	S14 (3T)	ecc_2.5-6	-0.3016	-0.2686	-0.033	-0.5625
	S14 (3T)	ecc_6-15	-0.335	-0.3677	0.0326	0.6489
	S14 (3T)	ecc_15-36	-0.0364	-0.0473	0.011	0.231
	S14 (3T)	ecc_36-88	0.0442	0.0789	-0.0348	-0.6294
	S14 (7T)	ecc_0.5-2	3.3867	3.1041	0.2826	2.5925
	S14 (7T)	ecc_2.5-6	-0.7114	-0.8873	0.176	1.6445
	S14 (7T)	ecc_6-15	-0.3986	-0.4695	0.0709	0.9202
	S14 (7T)	ecc_15-36	-0.8988	-0.7482	-0.1506	-1.2668
	S14 (7T)	ecc_36-88	-0.82	-0.7278	-0.0922	-1.1046
96	S15 (7T)	ecc_0.5-2	2.9287	2.8483	0.0804	0.3443
	S15 (7T)	ecc_2.5-6	0.5178	0.0347	0.4831	3.2989
	S15 (7T)	ecc_6-15	-0.6731	-1.2268	0.5537	3.7766
	S15 (7T)	ecc_15-36	-0.8728	-1.3531	0.4803	3.1004
	S15 (7T)	ecc_36-88	-1.1006	-1.7038	0.6032	3.0846
98	S16 (3T)	ecc_0.5-2	1.3806	1.2252	0.1554	1.4962
	S16 (3T)	ecc_2.5-6	0.4796	0.3523	0.1273	1.1448
	S16 (3T)	ecc_6-15	-0.5463	-0.5766	0.0303	0.3818
	S16 (3T)	ecc_15-36	-0.5348	-0.5659	0.0311	0.4725
	S16 (3T)	ecc_36-88	-0.8198	-0.8582	0.0384	0.365
	S16 (7T)	ecc_0.5-2	2.7105	2.5959	0.1146	0.7575
	S16 (7T)	ecc_2.5-6	0.0381	-0.0581	0.0962	0.643
	S16 (7T)	ecc_6-15	-2.4767	-2.5029	0.0262	0.2346
	S16 (7T)	ecc_15-36	-2.2319	-2.2886	0.0567	0.5938
	S16 (7T)	ecc_36-88	-2.3397	-2.3615	0.0219	0.2016
100	S17 (3T)	ecc_0.5-2	1.3445	1.3728	-0.0283	-0.2571
	S17 (3T)	ecc_2.5-6	0.3488	0.3231	0.0257	0.3576
	S17 (3T)	ecc_6-15	-0.0601	-0.1822	0.1221	1.2109
	S17 (3T)	ecc_15-36	-0.0649	-0.1937	0.1288	1.6451
	S17 (3T)	ecc_36-88	-0.0075	-0.0491	0.0416	0.9378
	S17 (7T)	ecc_0.5-2	3.6775	3.7799	-0.1024	-0.6284
	S17 (7T)	ecc_2.5-6	0.9548	0.916	0.0387	0.5132
	S17 (7T)	ecc_6-15	-0.4991	-0.5485	0.0494	0.6043
	S17 (7T)	ecc_15-36	-0.0531	-0.1344	0.0814	1.0004
	S17 (7T)	ecc_36-88	-0.1027	-0.1767	0.0739	1.0155
101	S18 (7T)	ecc_0.5-2	2.1638	1.9658	0.198	0.6361
	S18 (7T)	ecc_2.5-6	-0.1886	-0.3353	0.1467	0.9659
	S18 (7T)	ecc_6-15	-1.659	-1.8908	0.2318	1.4338
	S18 (7T)	ecc_15-36	-1.6833	-1.789	0.1057	0.6761
	S18 (7T)	ecc_36-88	-1.45	-1.5682	0.1182	0.7606
102	S19 (3T)	ecc_0.5-2	1.4419	1.3927	0.0492	1.1942
	S19 (3T)	ecc_2.5-6	0.067	0.0347	0.0323	0.7942
	S19 (3T)	ecc_6-15	-0.424	-0.4561	0.0321	0.5716
	S19 (3T)	ecc_15-36	-0.3126	-0.3455	0.0329	0.5403
	S19 (3T)	ecc_36-88	-0.0627	-0.0695	0.0067	0.2309
	S19 (7T)	ecc_0.5-2	2.2537	2.1236	0.1302	0.6188
	S19 (7T)	ecc_2.5-6	0.2279	0.2011	0.0268	0.1962
	S19 (7T)	ecc_6-15	-0.9001	-0.8433	-0.0567	-0.5346
	S19 (7T)	ecc_15-36	-1.1108	-1.0238	-0.0869	-0.864
	S19 (7T)	ecc_36-88	-0.8408	-0.7843	-0.0565	-0.7107
112	S20 (7T)	ecc_0.5-2	3.6943	3.7656	-0.0712	-0.6352
	S20 (7T)	ecc_2.5-6	0.8987	1.0199	-0.1213	-1.4163
	S20 (7T)	ecc_6-15	0.1778	0.1593	0.0185	0.2525
	S20 (7T)	ecc_15-36	0.3333	0.2753	0.058	0.7229
	S20 (7T)	ecc_36-88	0.8277	0.7248	0.1029	1.088
